# Supplementary material for: C. elegans XMAP215/ZYG-9 and TACC/TAC-1 act at multiple times during oocyte meiotic spindle assembly and promote both spindle pole coalescence and stability
Source: PLoS Genet. 2023 Jan 6;19(1):e1010363. doi: 10.1371/journal.pgen.1010363 (PMC9851561; doi:10.1371/journal.pgen.1010363)
Supplement: S1 Data — (XLSX) [file pgen.1010363.s040.xlsx]

## Sheet: Control Timing Data
Control Oocyte Movies Analyzed for Upshift/MI Timings (Figs. S2 & S13)
Control multipolar upshifts
Movie name	Upshift Timepoint (UTP):	UTP from Cage Start (s)	Cage Start TP	Ovulation TP	Bipolar TP	Shortening Start TP	Ovulation (s)	Bipolarity from Cage Start (s)	Shortening from Cage Start (s)
EU2942_11.14.20_15C_26C_1	36	330	3	33	67	79	300	640	760
EU2942_6.28.22_15C_26C_1	37	210	16	36	66	78	200	500	620
EU2876_11.15.20_15C_26C_1	29	270	2	18	56	68	160	540	660
EU2876_7.1.21_15C_26C_1	29	190	10	28	57	76	180	470	660
EU2876_7.1.21_15C_26C_2	24	160	8	21	45	67	130	370	590
EU2876_7.1.21_15C_26C_3	33	170	16	31	50	70	150	340	540
EU2876_11.23.21_15C_26C_1	47	380	9	29	54	88	200	450	790
EU2876_11.23.21_15C_26C_2	30	290	1	11	54	76	100	530	750
	Min:	160				Min:	100	340	540
	Max:	380				Max:	300	640	790
	Mean:	250				Mean:	177.5	480	671.25
	Std Dev:	80.1784				Std Dev:	60.1783	96.214	88.5498
Control multipolar downshifts
Movie name	Downshift Timepoint (DTP):	DTP from Cage Start (s)	Cage Start TP	Ovulation TP	Bipolar TP	Shortening Start TP	Ovulation (s)	Bipolarity from Cage Start (s)	Shortening from Cage Start (s)
EU2876_7.1.21_26C_15C_1	20	140	6	16	50	88	100	440	820
EU2876_4.15.22_26C_15C_1	26	150	11	25	126	160	140	1150	1490
EU2876_4.15.22_26C_15C_2	30	210	9	22	68	120	130	590	1110
EU2876_4.15.22_26C_15C_3	24	230	1	9	51	79	80	500	780
EU2942_6.28.22_26C_15C_1	26	250	1	20	57	100	190	560	990
EU2942_6.28.22_26C_15C_2	33	240	9	28	62	100	190	530	910
	Min:	140				Min:	80	440	780
	Max:	250				Max:	190	1150	1490
	Mean:	203.333				Mean:	138.333	628.333	1016.67
	Std Dev:	47.1876				Std Dev:	45.3505	260.723	260.589
Control metaphase upshifts
Movie name	Upshift Timepoint (UTP):	UTP from Cage Start (s)	Cage Start TP	Ovulation TP	Bipolar TP	Shortening Start TP	Ovulation (s)	Bipolarity from Cage Start (s)	Shortening from Cage Start (s)
EU2876_7.17.19_15C_26C_1_w1RFP-GFP Confocal	112	850	27	46	100	121	190	730	940
EU2876_7.17.19_15C_26C_2_w1RFP-GFP Confocal	63	620	1	13	46	75	120	450	740
EU2876_7.17.19_15C_26C_3_w1RFP-GFP Confocal	100	890	11	17	80	109	60	690	980
EU2876_7.19.19_15C_26C_2_w1RFP-GFP Confocal	101	980	3	24	62	93	210	590	900
EU2876_7.19.19_15C_26C_3_w1RFP-GFP Confocal	80	590	21	48	74	105	270	530	840
EU2876_7.19.19_15C_26C_4_w1RFP-GFP Confocal	104	860	18	38	91	111	200	730	930
EU2876_7.19.19_15C_26C_5_w1RFP-GFP Confocal	104	790	25	40	99	120	150	740	950
EU2876_7.19.19_15C_26C_6_w1RFP-GFP Confocal	73	720	1	8	35	79	70	340	780
EU2876_7.19.19_15C_26C_7_w1RFP-GFP Confocal	104	970	7	39	95	111	320	880	1040
EU2876_7.19.19_15C_26C_8_w1RFP-GFP Confocal	60	540	6	18	50	77	120	440	710
EU2942_1.27.19_15C_26C_1_w1RFP-GFP Confocal	94	810	13	44	96	127	310	830	1140
EU2942_4.22.19_15C_26C_2_w1RFP-GFP Confocal	71	700	1	25	61	91	240	600	900
EU2942_4.22.19_15C_26C_4_w1RFP-GFP Confocal	112	860	26	49	98	123	230	720	970
EU2942_4.22.19_15C_26C_5_w1RFP-GFP Confocal	127	1040	23	41	105	126	180	820	1030
EU2942_4.24.19_15C_26C_1_w1RFP-GFP Confocal	101	640	37	64	99	124	270	620	870
EU2942_4.24.19_15C_26C_2_w1RFP-GFP Confocal	115	880	27	55	102	127	280	750	1000
EU2942_4.24.19_15C_26C_4_w1RFP-GFP Confocal	140	1080	32	57	98	146	250	660	1140
EU2942_4.24.19_15C_26C_6_w1RFP-GFP Confocal	109	860	23	45	95	125	220	720	1020
EU2942_5.3.19_15C_26C_1_w1RFP-GFP Confocal	92	740	18	47	86	110	290	680	920
	Min:	540				Min:	60	340	710
	Max:	1080				Max:	320	880	1140
	Mean:	811.579				Mean:	209.474	658.947	936.842
	Std Dev:	151.374				Std Dev:	77.0623	140.945	117.287
		Control 26C
		Movie name	Cage Start TP	Ovulation TP	Bipolar TP	Shortening Start TP	Ovulation (s)	Bipolarity from Cage Start (s)	Shortening from Cage Start (s)
		EU2876_11.21.19_26C_1_w1RFP-GFP Confocal	11	21	38	77	100	270	660
		EU2876_11.24.19_26C_1_w1RFP-GFP Confocal	11	25	58	102	140	470	910
		EU2876_11.24.19_26C_3_w1RFP-GFP Confocal	4	13	45	61	90	410	570
		EU2876_11.24.19_26C_4_w1RFP-GFP Confocal	2	6	46	59	40	440	570
		EU2876_11.25.19_26C_1_w1RFP-GFP Confocal	3	13	42	68	100	390	650
		EU2876_11.25.19_26C_2_w1RFP-GFP Confocal	6	19	69	80	130	630	740
		EU2876_11.25.19_26C_3_w1RFP-GFP Confocal	7	15	38	78	80	310	710
		EU2876_11.27.19_26C_1_w1RFP-GFP Confocal	7	43	76	128	360	690	1210
		EU2876_11.27.19_26C_2_w1RFP-GFP Confocal	1	14	47	75	130	460	740
		EU2876_11.27.19_26C_3_w1RFP-GFP Confocal	4	21	39	88	170	350	840
		EU2942_12.5.19_26C_1_w1RFP-GFP Confocal	4	15	41	58	110	370	540
		EU2942_12.5.19_26C_2_w1RFP-GFP Confocal	19	40	65	97	210	460	780
		EU2942_12.6.19_26C_2_w1RFP-GFP Confocal	13	28	63	80	150	500	670
		EU2942_12.6.19_26C_3_w1RFP-GFP Confocal	5	22	59	84	170	540	790
		EU2942_12.8.19_26C_1_w1RFP-GFP Confocal	14	28	66	96	140	520	820
		EU2942_1.6.20_26C_1_w1RFP-GFP Confocal	18	37	83	103	190	650	850
		EU2942_1.6.20_26C_2_w1RFP-GFP Confocal	20	37	72	100	170	520	800
		EU2942_1.8.20_26C_1_w1RFP-GFP Confocal	5	30	65	102	250	600	970
		EU2942_5.9.22_26C_1	2	24	62	90	220	600	880
		EU2942_5.9.22_26C_2	1	19	70	90	180	690	890
		EU2942_5.9.22_26C_3	8	22	76	115	140	680	1070
		EU2942_5.16.22_26C_1	8	20	75	87	120	670	790
		EU2942_5.16.22_26C_2	6	17	57	72	110	510	660
		EU2942_5.16.22_26C_3	8	19	59	77	110	510	690
		EU2942_5.16.22_26C_4	7	16	60	98	90	530	910
		EU2942_5.16.22_26C_5	4	12	45	61	80	410	570
		EU2942_5.16.22_26C_6	13	27	46	78	140	330	650
						Min:	40	270	540
						Max:	360	690	1210
						Mean:	145.185	500.37	775.185
						Std Dev:	64.0535	122.427	158.342
		Control 15C
		Movie name	Cage Start TP	Ovulation TP	Bipolar TP	Shortening Start TP	Ovulation (s)	Bipolarity from Cage Start (s)	Shortening from Cage Start (s)
		EU2876_11.15.19_15C_2_w1RFP-GFP Confocal	36	50	94	120	140	580	840
		EU2876_11.18.19_15C_1_w1RFP-GFP Confocal	29	44	93	128	150	640	990
		EU2876_11.18.19_15C_2_w1RFP-GFP Confocal	14	25	81	99	110	670	850
		EU2876_11.18.19_15C_3_w1RFP-GFP Confocal	15	29	63	98	140	480	830
		EU2876_11.20.19_15C_1_w1RFP-GFP Confocal	12	67	138	178	550	1260	1660
		EU2876_11.20.19_15C_2_w1RFP-GFP Confocal	38	57	102	140	190	640	1020
		EU2876_11.20.19_15C_3_w1RFP-GFP Confocal	1	6	46	91	50	450	900
		EU2876_11.21.19_15C_1_w1RFP-GFP Confocal	26	48	107	126	220	810	1000
		EU2942_11.29.19_15C_1_w1RFP-GFP Confocal	15	41	114	155	260	990	1400
		EU2942_11.29.19_15C_2_w1RFP-GFP Confocal	38	57	132	153	190	940	1150
		EU2942_11.29.19_15C_3_w1RFP-GFP Confocal	30	55	115	164	250	850	1340
		EU2942_11.29.19_15C_4_w1RFP-GFP Confocal	26	74	150	203	480	1240	1770
		EU2942_12.3.19_15C_1_w1RFP-GFP Confocal	29	61	159	183	320	1300	1540
		EU2942_12.3.19_15C_2_w1RFP-GFP Confocal	24	53	82	119	290	580	950
		EU2942_12.3.19_15C_3_w1RFP-GFP Confocal	6	29	78	106	230	720	1000
		EU2942_12.5.19_15C_1_w1RFP-GFP Confocal	31	58	92	130	270	610	990
		EU2942_12.5.19_15C_2_w1RFP-GFP Confocal	46	68	120	159	220	740	1130
		EU2942_12.5.19_15C_3_w1RFP-GFP Confocal	24	48	104	130	240	800	1060
						Min:	50	450	830
						Max:	550	1300	1770
						Mean:	238.889	794.444	1134.44
						Std Dev:	121.505	259.96	287.325

## Sheet: zyg-9(or1984ts) Timing Data
zyg-9(or1984ts) Oocyte Movies Analyzed for Upshift/MI Timings (Figs. S2 & S13)
zyg-9(or1984ts) multipolar upshifts
Movie name	Upshift Timepoint (UTP):	UTP from Cage Start (s)	Cage Start TP	Ovulation TP	Bipolar TP	Shortening Start TP	Ovulation (s)	Bipolarity from Cage Start (s)	Shortening from Cage Start (s)
EU3095_8.28.19_15C_26C_2_w1RFP-GFP Confocal	71	370	34	58	-	118	240	-	840
EU3095_8.28.19_15C_26C_3_w1RFP-GFP Confocal	59	280	31	47	-	102	160	-	710
EU3095_8.28.19_15C_26C_4_w1RFP-GFP Confocal	55	350	20	41	-	98	210	-	780
EU3095_8.28.19_15C_26C_6_w1RFP-GFP Confocal	59	360	23	50	-	98	270	-	750
EU3036_7.7.19_15C_26C_1_w1RFP-GFP Confocal	52	370	15	33	-	112	180	-	970
EU3036_8.30.19_15C_26C_1_w1RFP-GFP Confocal	72	400	32	58	-	111	260	-	790
EU3036_8.30.19_15C_26C_4_w1RFP-GFP Confocal	69	400	29	57	-	114	280	-	850
EU3036_9.6.19_15C_26C_2_w1RFP-GFP Confocal	73	350	38	68	-	111	300	-	730
EU3036_9.13.19_15C_26C_1_w1RFP-GFP Confocal	89	410	48	76	-	135	280	-	870
EU3036_9.13.19_15C_26C_2_w1RFP-GFP Confocal	71	360	35	63	-	128	280	-	930
EU3036_9.20.19_15C_26C_1	50	390	11	34	-	87	230	-	760
EU3036_9.20.19_15C_26C_2	72	360	36	63	-	138	270	-	1020
EU3036_9.25.19_15C_26C_1	52	400	12	40	-	101	280	-	890
EU3036_9.25.19_15C_26C_2	41	400	1	23	-	85	220	-	840
EU3036_9.25.19_15C_26C_3	38	350	3	26	-	84	230	-	810
EU3036_9.25.19_15C_26C_5	41	400	1	21	-	78	200	-	770
EU3036_9.25.19_15C_26C_6	44	380	6	30	-	86	240	-	800
EU3095_9.29.19_15C_26C_1	56	280	28	47	-	97	190	-	690
	Min:	280				Min:	160	-	690
	Max:	410				Max:	300	-	1020
	Mean:	367.222				Mean:	240	-	822.222
	Std Dev:	37.6994				Std Dev:	40.4388	-	89.0179
zyg-9(or1984ts) multipolar downshifts
Movie name	Downshift Timepoint (DTP):	DTP from Cage Start (s)	Cage Start TP	Ovulation TP	Bipolar TP	Shortening Start TP	Ovulation (s)	Bipolarity from Cage Start (s)	Shortening from Cage Start (s)
EU3095_12.2.20_26C_15C_1	33	230	10	26	-	115	160	-	1050
EU3095_12.2.20_26C_15C_2	37	320	5	28	-	116	230	-	1110
EU3095_12.2.20_26C_15C_3	38	270	11	34	-	141	230	-	1300
EU3095_12.2.20_26C_15C_4	26	250	1	15	-	98	140	-	970
EU3095_12.3.20_26C_15C_1	26	220	4	14	-	99	100	-	950
	Min:	220				Min:	100	-	950
	Max:	320				Max:	230	-	1300
	Mean:	258				Mean:	172	-	1076
	Std Dev:	39.6232				Std Dev:	57.1839	-	140.641
zyg-9(or1984ts) metaphase upshifts
Movie name	Upshift Timepoint (UTP):	UTP from Cage Start (s)	Cage Start TP	Ovulation TP	Bipolar TP	Shortening Start TP	Ovulation (s)	Bipolarity from Cage Start (s)	Shortening from Cage Start (s)
EU3095_2.5.19_15C_26C_2_w1RFP-GFP Confocal	104	870	17	35	97	132	180	800	1150
EU3095_8.28.19_15C_26C_1_w1RFP-GFP Confocal	56	530	3	28	56	88	250	530	850
EU3095_5.10.19_15C_26C_1_w1RFP-GFP Confocal	69	580	11	27	57	96	160	460	850
EU3095_5.31.19_15C_26C_1_w1RFP-GFP Confocal	74	630	11	23	69	91	120	580	800
EU3095_5.31.19_15C_26C_2_w1RFP-GFP Confocal	101	740	27	44	93	117	170	660	900
EU3095_5.31.19_15C_26C_3_w1RFP-GFP Confocal	67	660	1	15	58	88	140	570	870
EU3095_5.31.19_15C_26C_5_w1RFP-GFP Confocal	65	600	5	22	62	88	170	570	830
EU3095_5.31.19_15C_26C_7_w1RFP-GFP Confocal	56	550	1	9	43	84	80	420	830
EU3095_6.5.19_15C_26C_1_w1RFP-GFP Confocal	112	1000	12	30	109	125	180	970	1130
EU3036_5.29.19_15C_26C_5_w1RFP-GFP Confocal	67	570	10	30	64	93	200	540	830
EU3036_7.17.19_15C_26C_1_w1RFP-GFP Confocal	104	800	24	44	104	122	200	800	980
EU3036_7.7.21_15C_26C_1	87	770	10	30	83	104	200	730	940
EU3036_7.7.21_15C_26C_2	57	560	1	12	47	75	110	460	740
EU3036_7.7.21_15C_26C_3	55	540	1	19	49	76	180	480	750
EU3095_5.8.19_15C_26C_2_w1RFP-GFP Confocal	134	1000	34	48	127	148	140	930	1140
EU3036_5.28.19_15C_26C_1_w1RFP-GFP Confocal	140	980	42	69	123	162	270	810	1200
EU3036_5.29.19_15C_26C_1_w1RFP-GFP Confocal	81	800	1	24	78	102	230	770	1010
	Min:	530				Min:	80	420	740
	Max:	1000				Max:	270	970	1200
	Mean:	716.471				Mean:	175.294	651.765	929.412
	Std Dev:	168.372				Std Dev:	49.1322	171.473	147.287
		zyg-9(or1984ts) 26C
		Movie name	Cage Start TP	Ovulation TP	Bipolar TP	Shortening Start TP	Ovulation (s)	Bipolarity from Cage Start (s)	Shortening from Cage Start (s)
		EU3095_5.30.19_26C_1_w1RFP-GFP Confocal	3	-	-	74	-	-	710
		EU3095_5.30.19_26C_3_w1RFP-GFP Confocal	8	-	-	81	-	-	730
		EU3095_5.30.19_26C_4_w1RFP-GFP Confocal	3	-	-	69	-	-	660
		EU3095_5.30.19_26C_5_w1RFP-GFP Confocal	5	-	-	83	-	-	780
		EU3095_6.5.19_26C_1_w1RFP-GFP Confocal	7	-	-	75	-	-	680
		EU3095_6.5.19_26C_2_w1RFP-GFP Confocal	1	-	-	99	-	-	980
		EU3095_6.5.19_26C_3_w1RFP-GFP Confocal	13	-	-	91	-	-	780
		EU3095_6.5.19_26C_4_w1RFP-GFP Confocal	12	-	-	158	-	-	1460
		EU3095_7.5.19_26C_1_w1RFP-GFP Confocal	6	-	-	108	-	-	1020
		EU3095_7.5.19_26C_2_w1RFP-GFP Confocal	11	-	-	115	-	-	1040
		EU3036_5.22.19_26C_1_w1RFP-GFP Confocal	15	-	-	113	-	-	980
		EU3036_5.22.19_26C_2_w1RFP-GFP Confocal	3	-	-	68	-	-	650
		EU3036_5.22.19_26C_3_w1RFP-GFP Confocal	2	-	-	62	-	-	600
		EU3036_5.22.19_26C_4_w1RFP-GFP Confocal	1	-	-	61	-	-	600
		EU3036_5.24.19_26C_1_w1RFP-GFP Confocal	19	-	-	105	-	-	860
		EU3036_5.24.19_26C_2_w1RFP-GFP Confocal	14	-	-	140	-	-	1260
		EU3036_5.24.19_26C_3_w1RFP-GFP Confocal	9	-	-	112	-	-	1030
		EU3036_5.26.19_26C_1_w1RFP-GFP Confocal	9	-	-	80	-	-	710
		EU3036_5.26.19_26C_2_w1RFP-GFP Confocal	1	-	-	84	-	-	830
		EU3036_5.26.19_26C_3_w1RFP-GFP Confocal	16	-	-	128	-	-	1120
								Min:	600
								Max:	1460
								Mean:	874
								Std Dev:	232.456
		zyg-9(or1984ts) 15C
		Movie name	Cage Start TP	Ovulation TP	Bipolar TP	Shortening Start TP	Ovulation (s)	Bipolarity from Cage Start (s)	Shortening from Cage Start (s)
		EU3036_1.19.19_15C_1_w1RFP-GFP Confocal	36	69	123	142	330	870	1060
		EU3036_2.1.19_15C_2_w1RFP-GFP Confocal	8	35	59	117	270	510	1090
		EU3036_4.8.19_15C_1_w1RFP-GFP Confocal	3	19	55	114	160	520	1110
		EU3036_4.15.19_15C_1_w1RFP-GFP Confocal	1	27	81	130	260	800	1290
		EU3036_4.15.19_15C_4_w1RFP-GFP Confocal	6	33	81	122	270	750	1160
		EU3036_7.3.19_15C_1_w1RFP-GFP Confocal	24	49	82	130	250	580	1060
		EU3036_7.3.19_15C_2_w1RFP-GFP Confocal	21	40	75	114	190	540	930
		EU3095_2.4.19_15C_1_w1RFP-GFP Confocal	12	17	92	109	50	800	970
		EU3095_2.4.19_15C_2_w1RFP-GFP Confocal	1	11	94	129	100	930	1280
		EU3095_5.10.19_15C_2_w1RFP-GFP Confocal	1	15	65	93	140	640	920
		EU3095_5.10.19_15C_3_w1RFP-GFP Confocal	1	27	79	129	260	780	1280
		EU3095_5.10.19_15C_4_w1RFP-GFP Confocal	28	43	85	136	150	570	1080
		EU3095_7.3.19_15C_1_w1RFP-GFP Confocal	1	21	68	96	200	670	950
		EU3095_7.5.19_15C_1_w1RFP-GFP Confocal	18	39	85	132	210	670	1140
		EU3095_7.5.19_15C_2_w1RFP-GFP Confocal	21	33	81	127	120	600	1060
		EU3095_7.5.19_15C_3_w1RFP-GFP Confocal	10	32	61	107	220	510	970
						Min:	50	510	920
						Max:	330	930	1290
						Mean:	198.75	671.25	1084.38
						Std Dev:	74.6436	135.247	122.527

## Sheet: zyg-9(or634ts) Timing Data
zyg-9(or634ts) Oocyte Movies Analyzed for Upshift/MI Timings (Figs. S2 & S13)
zyg-9(or634ts) multipolar upshifts
Movie name	Upshift Timepoint (UTP):	UTP from Cage Start (s)	Cage Start TP	Ovulation TP	Bipolar TP	Shortening Start TP	Ovulation (s)	Bipolarity from Cage Start (s)	Shortening from Cage Start (s)
EU3101_10.28.20_15C_26C_3	39	380	1	13	-	73	120	-	720
EU3101_10.28.20_15C_26C_4	54	400	14	29	-	94	150	-	800
EU3101_10.28.20_15C_26C_5	51	340	17	31	-	96	140	-	790
EU3037_12.5.20_15C_26C_1	54	180	36	45	-	119	90	-	830
EU3037_12.5.20_15C_26C_2	47	370	10	41	-	97	310	-	870
EU3037_12.9.20_15C_26C_1	30	260	4	26	-	67	220	-	630
EU3037_12.9.20_15C_26C_2	43	290	14	41	-	101	270	-	870
EU3037_12.9.20_15C_26C_4	27	200	7	24	-	78	170	-	710
EU3037_12.9.20_15C_26C_5	31	230	8	27	-	83	190	-	750
	Min:	180				Min:	90	-	630
	Max:	400				Max:	310	-	870
	Mean:	294.444				Mean:	184.444	-	774.444
	Std Dev:	81.8705				Std Dev:	71.4337	-	79.7043
zyg-9(or634ts) metaphase upshifts
Movie name	Upshift Timepoint (UTP):	UTP from Cage Start (s)	Cage Start TP	Ovulation TP	Bipolar TP	Shortening Start TP	Ovulation (s)	Bipolarity from Cage Start (s)	Shortening from Cage Start (s)
EU3101_7.30.20_15C_26C_2	90	630	27	50	90	111	230	630	840
EU3101_10.26.20_15C_26C_1	82	810	1	7	77	93	60	760	920
EU3101_1.16.21_15C_VAR_26C_1	61	600	1	14	56	85	130	550	840
EU3101_1.16.21_15C_VAR_26C_2	97	650	32	47	97	121	150	650	890
EU3037_2.1.21_15C_VAR_26C_1	66	650	1	38	62	94	370	610	930
EU3101_4.1.21_15C_VAR_26C_1	83	710	12	29	82	103	170	700	910
EU3101_4.1.21_15C_VAR_26C_2	86	740	12	23	83	98	110	710	860
EU3037_4.5.21_15C_VAR_26C_2	80	740	6	25	78	96	190	720	900
EU3037_4.6.21_15C_VAR_26C_4	79	700	9	36	79	108	270	700	990
EU3037_4.6.21_15C_VAR_26C_5	80	630	17	40	78	105	230	610	880
EU3037_4.5.21_15C_VAR_26C_1	87	850	2	21	85	95	190	830	930
EU3101_4.5.21_15C_VAR_26C_2	97	940	3	20	97	106	170	940	1030
	Min:	600				Min:	60	550	840
	Max:	940				Max:	370	940	1030
	Mean:	720.833				Mean:	189.167	700.833	910
	Std Dev:	102.288				Std Dev:	80.505	106.469	56.729
		zyg-9(or634ts) 26C
		Movie name	Cage Start TP	Ovulation TP	Bipolar TP	Shortening Start TP	Ovulation (s)	Bipolarity from Cage Start (s)	Shortening from Cage Start (s)
		EU3101_3.2.20_26C_1_w1RFP-GFP Confocal	11	-	-	70	-	-	590
		EU3101_3.3.20_26C_1_w1RFP-GFP Confocal	10	-	-	70	-	-	600
		EU3101_3.3.20_26C_2_w1RFP-GFP Confocal	18	-	-	102	-	-	840
		EU3101_3.3.20_26C_3_w1RFP-GFP Confocal	29	-	-	112	-	-	830
		EU3101_3.4.20_26C_1_w1RFP-GFP Confocal	2	-	-	74	-	-	720
		EU3101_3.4.20_26C_2_w1RFP-GFP Confocal	16	-	-	82	-	-	660
		EU3101_7.21.20_26C_1	0	-	-	56	-	-	560
		EU3101_7.21.20_26C_2	17	-	-	86	-	-	690
		EU3101_7.22.20_26C_1	4	-	-	98	-	-	940
		EU3101_7.22.20_26C_2	2	-	-	73	-	-	710
		EU3101_7.22.20_26C_3	14	-	-	90	-	-	760
		EU3037_11.6.19_26C_1_w1RFP-GFP Confocal	14	-	-	61	-	-	470
		EU3037_11.6.19_26C_2_w1RFP-GFP Confocal	1	-	-	69	-	-	680
		EU3037_11.6.19_26C_3_w1RFP-GFP Confocal	3	-	-	61	-	-	580
		EU3037_11.6.19_26C_5_w1RFP-GFP Confocal	1	-	-	70	-	-	690
		EU3037_11.6.19_26C_6_w1RFP-GFP Confocal	1	-	-	65	-	-	640
		EU3037_11.6.19_26C_7_w1RFP-GFP Confocal	1	-	-	51	-	-	500
		EU3037_11.7.19_26C_2_w1RFP-GFP Confocal	14	-	-	92	-	-	780
		EU3037_11.7.19_26C_3_w1RFP-GFP Confocal	10	-	-	106	-	-	960
		EU3037_11.7.19_26C_4_w1RFP-GFP Confocal	37	-	-	143	-	-	1060
		EU3037_11.7.19_26C_5_w1RFP-GFP Confocal	10	-	-	71	-	-	610
								Min:	470
								Max:	1060
								Mean:	708.095
								Std Dev:	152.204
		zyg-9(or634ts) 15C
		Movie name	Cage Start TP	Ovulation TP	Bipolar TP	Shortening Start TP	Ovulation (s)	Bipolarity from Cage Start (s)	Shortening from Cage Start (s)
		EU3037_12.11.19_15C_1_w1RFP-GFP Confocal	28	48	95	138	200	670	1100
		EU3037_12.11.19_15C_2_w1RFP-GFP Confocal	36	52	104	136	160	680	1000
		EU3037_12.11.19_15C_3_w1RFP-GFP Confocal	21	45	97	155	240	760	1340
		EU3037_12.11.19_15C_4_w1RFP-GFP Confocal	34	65	121	147	310	870	1130
		EU3037_12.12.19_15C_1_w1RFP-GFP Confocal	1	18	80	113	170	790	1120
		EU3037_12.12.19_15C_2_w1RFP-GFP Confocal	9	41	101	144	320	920	1350
		EU3037_12.18.19_15C_1_w1RFP-GFP Confocal	16	31	76	107	150	600	910
		EU3037_12.18.19_15C_2_w1RFP-GFP Confocal	17	31	75	119	140	580	1020
		EU3037_4.6.21_15C_VAR_26C_1	10	28	83	116	180	730	1060
		EU3101_5.26.21_15C_1	8	21	80	108	130	720	1000
		EU3101_5.26.21_15C_2	21	36	87	131	150	660	1100
		EU3101_7.6.21_15C_1	1	12	78	88	110	770	870
						Min:	110	580	870
						Max:	320	920	1350
						Mean:	188.333	729.167	1083.33
						Std Dev:	68.0686	101.036	146.184

## Sheet: tac-1(or455ts) Timing Data
tac-1(or455ts) Oocyte Movies Analyzed for Upshift/MI Timings (Figs. S2 & S13)
tac-1(or455ts) multipolar upshifts
Movie name	Upshift Timepoint (UTP):	UTP from Cage Start (s)	Cage Start TP	Ovulation TP	Bipolar TP	Shortening Start TP	Ovulation (s)	Bipolarity from Cage Start (s)	Shortening from Cage Start (s)
EU3087_11.14.20_15C_26C_1	53	360	17	39	-	110	220	-	930
EU3087_11.18.20_15C_26C_1	60	380	22	44	-	101	220	-	790
EU3087_11.18.20_15C_26C_2	64	210	43	55	-	116	120	-	730
EU3087_11.18.20_15C_26C_3	54	290	25	47	-	114	220	-	890
EU3087_11.19.20_15C_26C_1	61	230	38	58	-	116	200	-	780
EU3087_11.19.20_15C_26C_2	47	310	16	36	-	105	200	-	890
EU3034_12.4.20_15C_26C_1	48	400	8	45	-	90	370	-	820
EU3034_12.4.20_15C_26C_2	45	330	12	43	-	88	310	-	760
EU3034_12.4.20_15C_26C_5	66	280	38	65	-	134	270	-	960
EU3034_7.6.21_15C_26C_1	42	190	23	39	-	90	160	-	670
EU3034_7.6.21_15C_26C_2	43	280	15	42	-	85	270	-	700
EU3034_7.6.21_15C_26C_3	47	220	25	43	-	90	180	-	650
	Min:	190				Min:	120	-	650
	Max:	400				Max:	370	-	960
	Mean:	290				Mean:	228.333	-	797.5
	Std Dev:	68.8873				Std Dev:	67.9349	-	102.436
tac-1(or455ts) multipolar downshifts
Movie name	Downshift Timepoint (DTP):	DTP from Cage Start (s)	Cage Start TP	Ovulation TP	Bipolar TP	Shortening Start TP	Ovulation (s)	Bipolarity from Cage Start (s)	Shortening from Cage Start (s)
EU3034_10.7.20_26C_15C_1	21	140	7	31	-	149	240	-	1420
EU3034_10.8.20_26C_15C_1	39	320	7	28	-	135	210	-	1280
EU3034_10.8.20_26C_15C_2	40	270	13	37	-	137	240	-	1240
EU3034_10.8.20_26C_15C_3	39	320	7	37	-	147	300	-	1400
EU3034_10.14.20_26C_15C_1	41	350	6	33	-	120	270	-	1140
EU3034_10.14.20_26C_15C_2	47	320	15	35	-	145	200	-	1300
EU3034_10.15.20_26C_15C_1	40	280	12	33	-	131	210	-	1190
EU3034_10.15.20_26C_15C_2	51	330	18	45	-	152	270	-	1340
EU3034_2.23.21_26C_15C_2	37	360	1	16	-	89	150	-	880
EU3034_2.23.21_26C_15C_3	40	370	3	19	-	100	160	-	970
EU3034_3.3.21_26C_15C_1	34	330	1	23	-	117	220	-	1160
EU3034_3.3.21_26C_15C_2	34	330	1	14	-	92	130	-	910
EU3034_3.3.21_26C_15C_3	30	290	1	17	-	117	160	-	1160
EU3034_3.3.21_26C_15C_4	43	350	8	30	-	138	220	-	1300
EU3034_3.3.21_26C_15C_5	47	370	10	33	-	122	230	-	1120
EU3034_3.4.21_26C_15C_2	34	300	4	17	-	111	130	-	1070
EU3034_3.4.21_26C_15C_3	44	310	13	32	-	149	190	-	1360
EU3034_3.8.21_26C_15C_1	44	300	14	34	-	170	200	-	1560
EU3034_3.8.21_26C_15C_2	32	270	5	20	-	143	150	-	1380
EU3034_3.11.21_26C_15C_1	23	210	2	23	-	105	210	-	1030
EU3034_3.11.21_26C_15C_2	22	200	2	30	-	135	280	-	1330
EU3034_3.11.21_26C_15C_3	24	150	9	25	-	107	160	-	980
EU3034_3.11.21_26C_15C_4	31	230	8	25	-	107	170	-	990
EU3087_3.22.21_26C_15C_1	28	190	9	19	-	84	100	-	750
EU3087_3.22.21_26C_15C_2	31	290	2	20	-	96	180	-	940
EU3087_3.22.21_26C_15C_3	33	300	3	16	-	132	130	-	1290
EU3087_3.22.21_26C_15C_4	29	280	1	10	-	108	90	-	1070
EU3087_3.24.21_26C_15C_1	27	210	6	18	-	104	120	-	980
EU3087_3.24.21_26C_15C_2	22	140	8	23	-	123	150	-	1150
	Min:	140				Min:	90	-	750
	Max:	370				Max:	300	-	1560
	Mean:	279.655				Mean:	188.621	-	1161.72
	Std Dev:	68.1638				Std Dev:	54.9496	-	192.262
tac-1(or455ts) metaphase upshifts
Movie name	Upshift Timepoint (UTP):	UTP from Cage Start (s)	Cage Start TP	Ovulation TP	Bipolar TP	Shortening Start TP	Ovulation (s)	Bipolarity from Cage Start (s)	Shortening from Cage Start (s)
EU3087_7.23.20_15C_26C_1	100	710	29	52	95	110	230	660	810
EU3087_7.23.20_15C_26C_4	83	530	30	54	83	113	240	530	830
EU3087_7.29.20_15C_26C_1	89	710	18	61	89	110	430	710	920
EU3087_7.29.20_15C_26C_2	79	530	26	46	79	105	200	530	790
EU3087_1.14.21_15C_VAR_26C_1	87	760	11	43	86	120	320	750	1090
EU3087_1.14.21_15C_VAR_26C_3	85	720	13	32	85	108	190	720	950
EU3087_1.14.21_15C_VAR_26C_4	61	540	7	24	58	85	170	510	780
EU3034_2.2.21_15C_VAR_26C_3	75	640	11	44	75	109	330	640	980
EU3034_3.18.21_15C_VAR_26C_2	86	710	15	34	86	118	190	710	1030
EU3034_3.18.21_15C_VAR_26C_3	93	910	2	41	91	110	390	890	1080
EU3087_3.18.21_15C_VAR_26C_3	76	620	14	22	76	88	80	620	740
EU3087_3.22.21_15C_VAR_26C_1	85	670	18	37	78	104	190	600	860
EU3087_3.22.21_15C_VAR_26C_2	112	1010	11	39	112	127	280	1010	1160
EU3087_3.22.21_15C_VAR_26C_3	59	520	7	29	57	87	220	500	800
EU3034_3.23.21_15C_VAR_26C_3	80	610	19	39	80	104	200	610	850
EU3034_3.24.21_15C_VAR_26C_1	121	1020	19	50	121	149	310	1020	1300
EU3034_3.25.21_15C_VAR_26C_2	111	860	25	55	108	125	300	830	1000
EU3034_1.28.21_15C_VAR_26C_2	119	950	24	49	119	131	250	950	1070
	Min:	520				Min:	80	500	740
	Max:	1020				Max:	430	1020	1300
	Mean:	723.333				Mean:	251.111	710.556	946.667
	Std Dev:	164.496				Std Dev:	84.9837	167.805	153.623
		tac-1(or455ts) 26C
		Movie name	Cage Start TP	Ovulation TP	Bipolar TP	Shortening Start TP	Ovulation (s)	Bipolarity from Cage Start (s)	Shortening from Cage Start (s)
		EU3087_2.26.20_26C_1_w1RFP-GFP Confocal	17	-	-	85	-	-	680
		EU3087_2.28.20_26C_1_w1RFP-GFP Confocal	15	-	-	86	-	-	710
		EU3087_3.4.20_26C_1_w1RFP-GFP Confocal	16	-	-	104	-	-	880
		EU3087_3.9.20_26C_1_w1RFP-GFP Confocal	2	-	-	81	-	-	790
		EU3087_7.16.20_26C_1_w1RFP-GFP Confocal	0	-	-	56	-	-	560
		EU3087_7.16.20_26C_2_w1RFP-GFP Confocal	10	-	-	66	-	-	560
		EU3087_7.20.20_26C_1_w1RFP-GFP Confocal	10	-	-	112	-	-	1020
		EU3087_7.20.20_26C_2_w1RFP-GFP Confocal	12	-	-	73	-	-	610
		EU3087_7.20.20_26C_3_w1RFP-GFP Confocal	5	-	-	76	-	-	710
		EU3087_7.20.20_26C_4_w1RFP-GFP Confocal	1	-	-	65	-	-	640
		EU3087_7.20.20_26C_5_w1RFP-GFP Confocal	7	-	-	83	-	-	760
		EU3087_7.20.20_26C_6_w1RFP-GFP Confocal	8	-	-	95	-	-	870
		EU3087_7.20.20_26C_7_w1RFP-GFP Confocal	8	-	-	80	-	-	720
		EU3034_2.24.20_26C_1_w1RFP-GFP Confocal	2	-	-	139	-	-	1370
		EU3034_2.24.20_26C_2_w1RFP-GFP Confocal	3	-	-	68	-	-	650
		EU3034_2.24.20_26C_4_w1RFP-GFP Confocal	16	-	-	151	-	-	1350
		EU3034_2.26.20_26C_1_w1RFP-GFP Confocal	3	-	-	76	-	-	730
		EU3034_2.26.20_26C_2_w1RFP-GFP Confocal	14	-	-	137	-	-	1230
		EU3034_3.4.20_26C_3_w1RFP-GFP Confocal	13	-	-	103	-	-	900
		EU3034_3.4.20_26C_4_w1RFP-GFP Confocal	31	-	-	152	-	-	1210
		EU3034_7.14.20_26C_1_w1RFP-GFP Confocal	7	-	-	110	-	-	1030
								Min:	560
								Max:	1370
								Mean:	856.19
								Std Dev:	252.952
		tac-1(or455ts) 15C
		Movie name	Cage Start TP	Ovulation TP	Bipolar TP	Shortening Start TP	Ovulation (s)	Bipolarity from Cage Start (s)	Shortening from Cage Start (s)
		EU3034_2.26.20_15C_1_w1RFP-GFP Confocal	1	12	83	133	110	820	1320
		EU3034_10.19.20_15C_1	9	34	92	144	250	830	1350
		EU3034_1.26.21_15C_VAR_26C_2	29	61	111	145	320	820	1160
		EU3034_1.26.21_15C_VAR_26C_3	5	33	80	135	280	750	1300
		EU3087_5.24.21_15C_1	34	48	115	150	140	810	1160
		EU3087_5.24.21_15C_2	22	36	104	119	140	820	970
		EU3087_5.24.21_15C_3	12	22	77	92	100	650	800
		EU3087_5.24.21_15C_4	16	28	67	103	120	510	870
						Min:	100	510	800
						Max:	320	830	1350
						Mean:	182.5	751.25	1116.25
						Std Dev:	86.6438	114.821	212.397
