# Supplementary material for: C. elegans XMAP215/ZYG-9 and TACC/TAC-1 act at multiple times during oocyte meiotic spindle assembly and promote both spindle pole coalescence and stability
Source: PLoS Genet. 2023 Jan 6;19(1):e1010363. doi: 10.1371/journal.pgen.1010363 (PMC9851561; doi:10.1371/journal.pgen.1010363)
Supplement: S2 Data — (XLSX) [file pgen.1010363.s041.xlsx]

## Sheet: Chrom. Sep. Ratios Fig. 1K
Calculations for Ratios of Separating Chromosome Sets in Two-Way Anaphase from Raw Data (Fig. 1K )
Control 26C	Chrom Mass #1		Chrom Mass #2				Fig. 1K (26C) Descriptive Statistics & Mann Whitney tests
Movie name	Area	Mean intens (H2B)	Area	Mean intens (H2B)	Ratio
EU2876_11.21.19_26C_1_w1RFP-GFP Confocal	169	10510.4	172	9690.41	1.08462			Control	zyg-9(or1984ts)	zyg-9(or634ts)	tac-1(or455ts)
EU2876_11.24.19_26C_1_w1RFP-GFP Confocal	249	5221.9	263	4736.06	1.10258		Number of values	13	12	17	16
EU2876_11.24.19_26C_4_w1RFP-GFP Confocal	142	13178.9	127	11291.4	1.16716
EU2876_11.25.19_26C_1_w1RFP-GFP Confocal	173	15853.6	167	14537.6	1.09052		Mean	1.077	1.274	1.264	1.138
EU2876_11.25.19_26C_2_w1RFP-GFP Confocal	155	12326.2	159	14138.9	1.14706		Std. Deviation	0.06026	0.262	0.2568	0.1084
EU2876_11.25.19_26C_3_w1RFP-GFP Confocal	170	9850.33	195	9500.07	1.03687		Std. Error of Mean	0.01671	0.07564	0.06228	0.0271
EU2876_11.27.19_26C_1_w1RFP-GFP Confocal	169	26475.1	149	24199.7	1.09403
EU2942_12.5.19_26C_1_w1RFP-GFP Confocal	145	12977	126	12787.5	1.01482		Mann Whitney test (Chrom. Set Ratios in Control 26C vs. zyg-9(or1984ts) 26C)
EU2942_12.6.19_26C_2_w1RFP-GFP Confocal	177	11144.1	197	10921.1	1.02042		P value	0.0345
EU2942_12.6.19_26C_3_w1RFP-GFP Confocal	212	6716.44	221	6626.98	1.0135		Exact or approximate P value?	Exact
EU2942_12.8.19_26C_1_w1RFP-GFP Confocal	120	9204.24	139	9239.77	1.00386		P value summary	*
EU2942_1.6.20_26C_1_w1RFP-GFP Confocal	163	13084.5	140	13742.8	1.05031		Significantly different (P < 0.05)?	Yes
EU2942_1.6.20_26C_2_w1RFP-GFP Confocal	154	12385.8	141	14613.8	1.17989		One- or two-tailed P value?	Two-tailed
							Sum of ranks in column A,B	130 , 195
zyg-9(or1984ts) 26C	Chrom Mass #1		Chrom Mass #2				Mann-Whitney U	39
Movie name	Area	Mean intens (H2B)	Area	Mean intens (H2B)	Ratio
EU3095_5.30.19_26C_5_w1RFP-GFP Confocal	138	11913.4	271	17770.5	1.49164		Difference between medians
EU3095_6.5.19_26C_1_w1RFP-GFP Confocal	121	18887.7	163	21233.9	1.12422		Median of column A	1.085, n=13
EU3095_6.5.19_26C_2_w1RFP-GFP Confocal	233	28336.3	83	19074.8	1.48554		Median of column B	1.116, n=12
EU3036_5.22.19_26C_1_w1RFP-GFP Confocal	149	18208.3	129	18906.4	1.03834		Difference: Actual	0.03181
EU3036_5.22.19_26C_4_w1RFP-GFP Confocal	181	9611.11	170	14112	1.4683		Difference: Hodges-Lehmann	0.07674
EU3036_5.26.19_26C_1_w1RFP-GFP Confocal	286	4557.74	219	5013.44	1.09998
EU3095_5.30.19_26C_1_w1RFP-GFP Confocal	223	14985.9	178	21395.5	1.42771		Mann Whitney test (Chrom. Set Ratios in Control 26C vs. tac-1(or455ts) 26C)
EU3095_5.30.19_26C_3_w1RFP-GFP Confocal	287	8429.23	165	7866.57	1.07152		P value	0.184
EU3095_6.5.19_26C_3_w1RFP-GFP Confocal	220	15815.4	242	14265.5	1.10865		Exact or approximate P value?	Exact
EU3095_7.5.19_26C_1_w1RFP-GFP Confocal	234	14921.7	150	14146.7	1.05478		P value summary	ns
EU3036_5.22.19_26C_2_w1RFP-GFP Confocal	150	18122.7	108	16945.2	1.06949		Significantly different (P < 0.05)?	No
EU3036_5.22.19_26C_3_w1RFP-GFP Confocal	275	6252.83	210	11586.4	1.85299		One- or two-tailed P value?	Two-tailed
							Sum of ranks in column A,D	164 , 271
tac-1(or455ts) 26C	Chrom Mass #1		Chrom Mass #2				Mann-Whitney U	73
Movie name	Area	Mean intens (H2B)	Area	Mean intens (H2B)	Ratio
EU3087_2.26.20_26C_1_w1RFP-GFP Confocal	228	13556.5	266	14574.6	1.07509		Difference between medians
EU3087_2.28.20_26C_1_w1RFP-GFP Confocal	156	18299.8	136	18859.4	1.03058		Median of column A	1.085, n=13
EU3087_3.9.20_26C_1_w1RFP-GFP Confocal	134	5944.25	171	6363.4	1.07051		Median of column D	1.115, n=16
EU3087_7.16.20_26C_1_w1RFP-GFP Confocal	130	6132.35	135	8265.79	1.3479		Difference: Actual	0.03014
EU3087_7.16.20_26C_2_w1RFP-GFP Confocal	208	7148.81	199	8772.12	1.22707		Difference: Hodges-Lehmann	0.05385
EU3087_7.20.20_26C_2_w1RFP-GFP Confocal	156	10724.6	149	13517.1	1.26038
EU3087_7.20.20_26C_3_w1RFP-GFP Confocal	175	9195.37	166	8300.65	1.10779		Mann Whitney test (Chrom. Set Ratios in Control 26C vs. zyg-9(or634ts) 26C)
EU3087_7.20.20_26C_4_w1RFP-GFP Confocal	189	8544.97	216	7617.73	1.12172		P value	0.0069
EU3087_7.20.20_26C_6_w1RFP-GFP Confocal	200	9643.47	237	11195	1.16089		Exact or approximate P value?	Exact
EU3034_2.26.20_26C_1_w1RFP-GFP Confocal	151	5783.78	149	7372.97	1.27477		P value summary	**
EU3034_2.26.20_26C_2_w1RFP-GFP Confocal	169	13270	144	10582	1.25401		Significantly different (P < 0.05)?	Yes
EU3034_3.4.20_26C_3_w1RFP-GFP Confocal	188	9885.87	248	10543.6	1.06653		One- or two-tailed P value?	Two-tailed
EU3034_7.14.20_26C_1_w1RFP-GFP Confocal	220	5203.14	271	5170.43	1.00633		Sum of ranks in column A,C	138 , 327
EU3034_7.16.20_26C_2_w1RFP-GFP Confocal	175	6997.78	159	5954.87	1.17514		Mann-Whitney U	47
EU3034_7.16.20_26C_3_w1RFP-GFP Confocal	204	7408.79	207	7359.27	1.00673
EU3034_7.16.20_26C_4_w1RFP-GFP Confocal	264	8297.12	235	8448.17	1.0182		Difference between medians
							Median of column A	1.085, n=13
zyg-9(or634ts) 26C	Chrom Mass #1		Chrom Mass #2				Median of column C	1.156, n=17
Movie name	Area	Mean intens (H2B)	Area	Mean intens (H2B)	Ratio		Difference: Actual	0.07112
EU3101_3.2.20_26C_1_w1RFP-GFP Confocal	170	10206.5	184	8270.36	1.2341		Difference: Hodges-Lehmann	0.08929
EU3101_3.3.20_26C_1_w1RFP-GFP Confocal	222	8474.31	193	7402.06	1.14486
EU3101_3.3.20_26C_3_w1RFP-GFP Confocal	133	10435.9	244	12061.2	1.15574
EU3101_3.4.20_26C_1_w1RFP-GFP Confocal	165	8117.93	159	7874.71	1.03089
EU3101_7.21.20_26C_1	313	5284.02	276	6252.68	1.18332
EU3101_7.21.20_26C_2	155	9761.45	147	9052.03	1.07837
EU3101_7.22.20_26C_1	282	15719.5	277	10011.6	1.57013
EU3101_7.22.20_26C_3	208	3386.98	235	5660.49	1.67125
EU3037_11.6.19_26C_1_w1RFP-GFP Confocal	198	6813.95	218	11559.3	1.69641
EU3037_11.6.19_26C_2_w1RFP-GFP Confocal	194	8658.74	204	9259.99	1.06944
EU3037_11.6.19_26C_4_w1RFP-GFP Confocal	214	13055.5	211	16804	1.28713
EU3037_11.6.19_26C_5_w1RFP-GFP Confocal	197	10464.9	202	19126.3	1.82766
EU3037_11.6.19_26C_6_w1RFP-GFP Confocal	156	14044.2	154	12713	1.10471
EU3037_11.6.19_26C_7_w1RFP-GFP Confocal	176	6595.47	163	6908	1.04739
EU3037_11.7.19_26C_2_w1RFP-GFP Confocal	145	9091.3	160	10107	1.11172
EU3037_11.7.19_26C_4_w1RFP-GFP Confocal	241	11146.6	215	12258.9	1.09979
EU3037_11.7.19_26C_5_w1RFP-GFP Confocal	184	14852.4	164	12639	1.17513

## Sheet: Chrom. Sep. Ratios Fig. 5O
Calculations for Ratios of Separating Chromosome Sets in Two-Way Anaphase from Raw Data (Fig. 5O )
Control metaphase upshift	Chrom Mass #1		Chrom Mass #2				Fig. 5O (metaphase upshifts) Descriptive Statistics & Mann Whitney tests
Movie name	Area	Mean intens (H2B)	Area	Mean intens (H2B)	Ratio
EU2876_7.17.19_15C_26C_1_w1RFP-GFP Confocal	116	7244.8	141	8731.76	1.20525			Control	zyg-9(or1984ts)	zyg-9(or634ts)	tac-1(or455ts)
EU2876_7.17.19_15C_26C_2_w1RFP-GFP Confocal	152	8381.3	111	7400.26	1.13257		Number of values	17	14	11	15
EU2876_7.17.19_15C_26C_3_w1RFP-GFP Confocal	131	7305.48	125	6042.53	1.20901
EU2876_7.19.19_15C_26C_2_w1RFP-GFP Confocal	144	10500.8	146	9442.81	1.11204		Mean	1.146	1.172	1.328	1.226
EU2876_7.19.19_15C_26C_3_w1RFP-GFP Confocal	187	9541.53	175	11829.4	1.23978		Std. Deviation	0.0854	0.1413	0.2455	0.1742
EU2876_7.19.19_15C_26C_4_w1RFP-GFP Confocal	245	16002.4	283	13571.6	1.1791		Std. Error of Mean	0.02071	0.03776	0.07401	0.04497
EU2876_7.19.19_15C_26C_5_w1RFP-GFP Confocal	106	14403.3	108	12995.2	1.10836
EU2876_7.19.19_15C_26C_6_w1RFP-GFP Confocal	154	10975.5	149	8953.16	1.22588		Mann Whitney test (Chrom. Set Ratios in Control metaphase upshifts vs. zyg-9(or1984ts) metaphase upshifts)
EU2876_7.19.19_15C_26C_8_w1RFP-GFP Confocal	160	15472.2	138	14468.7	1.06936		P value	0.9221
EU2942_1.27.19_15C_26C_1_w1RFP-GFP Confocal	193	16580.2	119	18764.7	1.13176		Exact or approximate P value?	Exact
EU2942_4.22.19_15C_26C_2_w1RFP-GFP Confocal	192	7006.05	172	9206.63	1.3141		P value summary	ns
EU2942_4.22.19_15C_26C_4_w1RFP-GFP Confocal	158	12629.7	165	11629.7	1.08599		Significantly different (P < 0.05)?	No
EU2942_4.22.19_15C_26C_5_w1RFP-GFP Confocal	147	16144.4	180	15577	1.03642		One- or two-tailed P value?	Two-tailed
EU2942_4.24.19_15C_26C_1_w1RFP-GFP Confocal	120	8757.39	127	8918.96	1.01845		Sum of ranks in column A,B	269 , 227
EU2942_4.24.19_15C_26C_2_w1RFP-GFP Confocal	139	12345.7	141	11762.3	1.0496		Mann-Whitney U	116
EU2942_4.24.19_15C_26C_4_w1RFP-GFP Confocal	104	11747	128	9309.48	1.26184
EU2942_4.24.19_15C_26C_6_w1RFP-GFP Confocal	180	7113.73	146	7900.06	1.11054		Difference between medians
							Median of column A	1.132, n=17
zyg-9(or1984ts) metaphase upshift	Chrom Mass #1		Chrom Mass #2				Median of column B	1.148, n=14
Movie name	Area	Mean intens (H2B)	Area	Mean intens (H2B)	Ratio		Difference: Actual	0.01667
EU3095_2.5.19_15C_26C_2_w1RFP-GFP Confocal	190	12085.3	177	12520.8	1.03603		Difference: Hodges-Lehmann	0.002209
EU3095_8.28.19_15C_26C_1_w1RFP-GFP Confocal	177	6198.13	201	8322.35	1.34272
EU3095_5.10.19_15C_26C_1_w1RFP-GFP Confocal	169	11322.5	124	10180.1	1.11222		Mann Whitney test (Chrom. Set Ratios in Control metaphase upshifts vs. tac-1(or455ts) metaphase upshifts)
EU3095_5.31.19_15C_26C_1_w1RFP-GFP Confocal	163	6410.61	183	5277.87	1.21462		P value	0.3903
EU3095_5.31.19_15C_26C_2_w1RFP-GFP Confocal	178	11411.5	144	11174.8	1.02119		Exact or approximate P value?	Exact
EU3095_5.31.19_15C_26C_3_w1RFP-GFP Confocal	244	13656.3	136	11467.7	1.19085		P value summary	ns
EU3095_5.31.19_15C_26C_5_w1RFP-GFP Confocal	219	13371.1	153	13079.8	1.02228		Significantly different (P < 0.05)?	No
EU3095_6.5.19_15C_26C_1_w1RFP-GFP Confocal	165	9761.24	226	10559.1	1.08174		One- or two-tailed P value?	Two-tailed
EU3036_5.29.19_15C_26C_5_w1RFP-GFP Confocal	135	24395.4	202	16051	1.51987		Sum of ranks in column A,D	257 , 271
EU3036_7.17.19_15C_26C_1_w1RFP-GFP Confocal	115	7606.18	95	6750.08	1.12683		Mann-Whitney U	104
EU3036_7.7.21_15C_26C_2	300	1949.07	264	2280.44	1.17001
EU3036_7.7.21_15C_26C_3	194	4397.82	191	4727.63	1.07499		Difference between medians
EU3095_5.8.19_15C_26C_2_w1RFP-GFP Confocal	185	13245.5	120	10074.8	1.31473		Median of column A	1.132, n=17
EU3036_5.28.19_15C_26C_1_w1RFP-GFP Confocal	167	8483.55	191	7215.02	1.17582		Median of column D	1.191, n=15
							Difference: Actual	0.05965
tac-1(or455ts) metaphase upshift	Chrom Mass #1		Chrom Mass #2				Difference: Hodges-Lehmann	0.05955
Movie name	Area	Mean intens (H2B)	Area	Mean intens (H2B)	Ratio
EU3087_7.23.20_15C_26C_1	210	2392.26	167	2852.67	1.19246		Mann Whitney test (Chrom. Set Ratios in Control metaphase upshifts vs. zyg-9(or634ts) metaphase upshifts)
EU3087_7.23.20_15C_26C_4	126	7313.89	134	7882.18	1.0777		P value	0.0369
EU3087_7.29.20_15C_26C_1	143	9804.13	138	9774.77	1.003		Exact or approximate P value?	Exact
EU3087_1.14.21_15C_VAR_26C_1	156	6732.17	177	7762.58	1.15306		P value summary	*
EU3087_1.14.21_15C_VAR_26C_3	178	2603.09	177	3558.65	1.36709		Significantly different (P < 0.05)?	Yes
EU3087_1.14.21_15C_VAR_26C_4	144	9838.55	177	6683.34	1.4721		One- or two-tailed P value?	Two-tailed
EU3034_2.2.21_15C_VAR_26C_3	121	5533.71	184	5371.02	1.03029		Sum of ranks in column A,C	202 , 204
EU3034_3.18.21_15C_VAR_26C_2	146	6642.43	108	7374.13	1.11016		Mann-Whitney U	49
EU3034_3.18.21_15C_VAR_26C_3	116	5446.02	146	3849.66	1.41467
EU3087_3.18.21_15C_VAR_26C_3	228	4589.59	196	3100.47	1.48029		Difference between medians
EU3087_3.22.21_15C_VAR_26C_2	131	10658.5	150	9887.24	1.078		Median of column A	1.132, n=17
EU3087_3.22.21_15C_VAR_26C_3	130	3275.6	105	4720.38	1.44107		Median of column C	1.317, n=11
EU3034_3.23.21_15C_VAR_26C_3	213	5233.87	240	4393.02	1.19141		Difference: Actual	0.1853
EU3034_3.25.21_15C_VAR_26C_2	142	4816.82	168	4607.97	1.04532		Difference: Hodges-Lehmann	0.1841
EU3034_1.28.21_15C_VAR_26C_2	219	4174.75	146	3125.4	1.33575
zyg-9(or634ts) metaphase upshift	Chrom Mass #1		Chrom Mass #2
Movie name	Area	Mean intens (H2B)	Area	Mean intens (H2B)	Ratio
EU3101_7.30.20_15C_26C_2	199	8244.85	223	5388.82	1.52999
EU3101_10.26.20_15C_26C_1	200	2781.68	176	2759.84	1.00792
EU3101_1.16.21_15C_VAR_26C_1	220	7890.18	235	5370.78	1.46909
EU3101_1.16.21_15C_VAR_26C_2	184	4190.61	213	4199.26	1.00206
EU3037_2.1.21_15C_VAR_26C_1	158	7201.64	210	5468.18	1.31701
EU3101_4.1.21_15C_VAR_26C_1	200	6131.44	249	7091.2	1.15653
EU3101_4.1.21_15C_VAR_26C_2	251	4922.2	217	7498.16	1.52333
EU3037_4.6.21_15C_VAR_26C_4	211	7017.92	225	5429.91	1.29245
EU3037_4.6.21_15C_VAR_26C_5	228	7820.87	270	8912.38	1.13956
EU3037_4.5.21_15C_VAR_26C_1	219	9383.74	221	6843.2	1.37125
EU3101_4.5.21_15C_VAR_26C_2	180	3119.36	180	5627.93	1.80419
