# Supplementary material for: C. elegans XMAP215/ZYG-9 and TACC/TAC-1 act at multiple times during oocyte meiotic spindle assembly and promote both spindle pole coalescence and stability
Source: PLoS Genet. 2023 Jan 6;19(1):e1010363. doi: 10.1371/journal.pgen.1010363 (PMC9851561; doi:10.1371/journal.pgen.1010363)
Supplement: S3 Data — (XLSX) [file pgen.1010363.s042.xlsx]

## Sheet: MT Intens. Quantification
Microtubule Intensity Quantification for each Movie from Raw Data (Figs. 3A & 3B)						*TS mutant data to the right
Control 26C (n=8)											zyg-9(or1984ts) 26C (n=9)											zyg-9(or634ts) 26C (n=10)
	Movie name:	EU2942_12.5.19_26C_1										Movie name:	EU3036_5.22.19_26C_1										Movie name:	EU3037_11.6.19_26C_1									tac-1(or455ts) 26C (n=9)
			mCh-H2B Chromosomes	mCh-H2B Cytoplasm	GFP-TBB-2 Spindle		GFP-TBB-2 Cytoplasm							mCh-H2B Chromosomes	mCh-H2B Cytoplasm	GFP-TBB-2 Spindle		GFP-TBB-2 Cytoplasm							mCh-H2B Chromosomes	mCh-H2B Cytoplasm	GFP-TBB-2 Spindle		GFP-TBB-2 Cytoplasm					Movie name:	EU3034_2.24.20_26C_1
		Timepoint	Max Intensity	Max Intensity	Area	Mean Sum Intensity	Mean Sum Intensity	Normalized Intensity					Timepoint	Max Intensity	Max Intensity	Area	Mean Sum Intensity	Mean Sum Intensity	Normalized Intensity					Timepoint	Max Intensity	Max Intensity	Area	Mean Sum Intensity	Mean Sum Intensity	Normalized Intensity						mCh-H2B Chromosomes	mCh-H2B Cytoplasm	GFP-TBB-2 Spindle		GFP-TBB-2 Cytoplasm
		10	3256	1955	3317	23682.4	18763.2	12542.1					24	4958	2283	3199	27300.8	20738.3	7848.08					24	4950	2430	1520	24532.9	18303.2	3757.56					Timepoint	Max Intensity	Max Intensity	Area	Mean Sum Intensity	Mean Sum Intensity	Normalized Intensity
	Cage	11	3624	2089	3310	25136.2	18531.4	14242.3	13070.5	Avg. Cage Intensity		Cage	25	5036	2864	3756	27129.2	20507.7	11450.5	9682.64	Avg. Cage Intensity		Cage	25	5091	2494	1408	26795.9	18024.9	4755.35	3805.92	Avg. Cage Intensity			11	3433	2076	1924	31296.4	22760.3	12102.7
		12	3426	2104	3013	24130.3	18677.7	12427					26	4613	2584	2577	28248.3	20572.2	9749.34					26	6590	2054	1556	27174.9	18706.7	2904.86				Cage	12	4182	2156	1988	32382.5	22586.3	9612.49	12904.9	Avg. Cage Intensity
		32	5789	2064	1502	30966.2	21250.9	3917.4					66	8402	2510	1104	47775.7	21638.6	4897.38					40	5152	2175	1138	27585.9	18222.6	3579.24					13	3457	2030	2389	32582.3	22428.2	16999.4
	Multipolar	33	5257	1983	1336	31504.5	21209.9	4200.87	4238.6	Avg. Multipolar Intensity		Multipolar	67	9845	2902	1101	49904.3	21519.7	4501.15	4742.39	Avg. Multipolar Intensity		Multipolar	41	5495	2530	1206	27581.7	18118.7	3849	3705.48	Avg. Multipolar Intensity			73	5029	2225	1526	47480.8	20002	14954.6
		34	5436	2316	1479	31111	21412.4	4597.52		(midway point between cage and metaphase)			68	10056	2723	1202	51079	21621.1	4828.63		(midway point between cage and metaphase)			42	5412	2322	1302	27045.3	18292.2	3688.18		(midway point between cage and metaphase)		Multipolar	74	5748	1875	1458	50064.6	20095.9	11281.8	13130	Avg. Multipolar Intensity
		54	5320	1930	1312	32493.3	20932.8	4474.13					109	10479	2706	1801	59022.8	21518.8	8689.64					57	5738	2625	1286	27746.3	19183.7	3537.27					75	5211	2157	1451	47659.6	19974.4	13153.6		(midway point between cage and metaphase)
	Metaphase	55	5705	2236	1370	33344.7	20618.7	5025.82	4755.53	Avg. Metaphase Intensity		Metaphase	110	11889	2525	1743	60086.5	21526.3	7177.52	8001.52	Avg. Metaphase Intensity		Metaphase	58	5914	2275	1247	27328.9	19192.5	2788.16	3468.31	Avg. Metaphase Intensity			135	4597	2107	1216	54476.3	18947.5	17350.6
		56	6291	2183	1333	35328.8	20639.1	4766.66		(30 sec before shortening start)			111	10857	2512	1851	58344.6	21658.2	8137.39		(30 sec before shortening start)			59	5300	2478	1423	26900.3	18810.1	4079.49		(30 sec before shortening start)		Metaphase	136	4004	1942	1202	54930.7	18989.6	20951.2	19656.2	Avg. Metaphase Intensity
		68	7156	1919	839	38417.6	20654.6	2845.73					126	11709	2904	1292	72535.4	21953.6	7422.12					76	5180	2309	1047	28266.5	17345.9	3982.55					137	4134	2110	1217	53536.2	19164.9	20666.9		(30 sec before shortening start)
	Anaphase A	69	6281	2223	828	37418.4	20234.5	3506.23	3120.78	Avg. Anaphase Intensity		Anaphase A	127	10667	2619	1273	74111.4	21826.5	8270.22	7846.62	Avg. Anaphase Intensity		Anaphase A	77	5382	2551	1169	27826.1	17374.3	4315.87	4131.88	Avg. Anaphase Intensity			165	4364	2304	1091	47956.5	19317.3	15167.7
Shortening start:	58	70	6615	2119	760	38095.3	20286.5	3010.38		(midway from shortening start to start of ch. pushing)	Shortening start:	113	128	11261	2762	1199	77784.4	22158.1	7847.51		(midway from shortening start to start of ch. pushing)	Shortening start:	61	78	5379	2496	1091	28308.4	17481.4	4097.23		(midway from shortening start to start of ch. pushing)		Anaphase A	166	4511	2180	1091	47406.6	19213	13195.7	14782.2	Avg. Anaphase Intensity
Pushing start:	80	85	7833	2108	334	29504.9	19924.4	558.935			Pushing start:	141	157	11791	2548	270	44065.9	23115.6	611.986			Pushing start:	94	109	5926	2335	240	22341.3	18008.4	289.585			Shortening start:	139	167	4054	2094	1143	46694.8	19287	15983.2		(midway from shortening start to start of ch. pushing)
	Ch. Seg	86	8292	2163	274	29976.2	19588.5	464.387	464.241	Avg. Telophase Intensity		Ch. Seg	158	14742	2498	270	43117.2	23020.6	443.163	536.68	Avg. Telophase Intensity		Ch. Seg	110	6219	2196	240	21882.6	18445.2	205.062	225.4	Avg. Telophase Intensity	Pushing start:	194	201	3867	2119	406	35805.2	19035.2	3895.1
		87	6808	1920	205	28730.8	19922.9	369.4		(midway through ch. separation)			159	12060	2659	270	42192.6	22872.1	554.891		(midway through ch. separation)			111	5938	2322	178	21969.6	18281.5	181.553		(midway through ch. separation)		Ch. Seg	202	4976	2180	354	35402	18835.6	2097.46	2866.87	Avg. Telophase Intensity
	Movie name:	EU2942_12.5.19_26C_2										Movie name:	EU3036_5.22.19_26C_2										Movie name:	EU3037_11.6.19_26C_2											203	4147	1941	354	34991.4	18739.1	2608.04		(midway through ch. separation)
			mCh-H2B Chromosomes	mCh-H2B Cytoplasm	GFP-TBB-2 Spindle		GFP-TBB-2 Cytoplasm							mCh-H2B Chromosomes	mCh-H2B Cytoplasm	GFP-TBB-2 Spindle		GFP-TBB-2 Cytoplasm							mCh-H2B Chromosomes	mCh-H2B Cytoplasm	GFP-TBB-2 Spindle		GFP-TBB-2 Cytoplasm					Movie name:	EU3034_2.24.20_26C_4
		Timepoint	Max Intensity	Max Intensity	Area	Mean Sum Intensity	Mean Sum Intensity	Normalized Intensity					Timepoint	Max Intensity	Max Intensity	Area	Mean Sum Intensity	Mean Sum Intensity	Normalized Intensity					Timepoint	Max Intensity	Max Intensity	Area	Mean Sum Intensity	Mean Sum Intensity	Normalized Intensity						mCh-H2B Chromosomes	mCh-H2B Cytoplasm	GFP-TBB-2 Spindle		GFP-TBB-2 Cytoplasm
		29	3486	2353	2655	24203.7	19241.1	11629					11	7205	2580	3463	30908.1	22856.8	6028.47					6	5571	2225	3136	26301.9	20218	5702.08					Timepoint	Max Intensity	Max Intensity	Area	Mean Sum Intensity	Mean Sum Intensity	Normalized Intensity
	Cage	30	3320	1978	1791	25476.3	19639.6	7789.47	8948.72	Avg. Cage Intensity		Cage	12	7495	2878	3914	30377.8	22470.5	6703.34	6114.8	Avg. Cage Intensity		Cage	7	6242	2229	3134	26248.4	20066.5	4827.79	4689.26	Avg. Cage Intensity			25	5031	2314	2342	33413.2	22005	9833.71
		31	3792	2091	2231	25448	19784.8	7427.68					13	7526	2575	3408	31100.6	22946.9	5612.59					8	6384	2033	2386	26582.6	20131	3537.9				Cage	26	5097	2005	2181	34670.8	21771.6	9098.7	9332.43	Avg. Cage Intensity
		61	3479	1907	1295	22618.8	16219.5	5271.76					37	5185	2549	1141	30249.6	20055.8	4412.44					35	4669	2145	1152	25263.6	16578.8	3963.94					27	5228	2050	2014	36066.8	21762.8	9064.89
	Multipolar	62	3925	1892	1152	23766.5	16407.9	4169.73	4836.71	Avg. Multipolar Intensity		Multipolar	38	4880	2452	1013	29672.6	19556.5	4220.58	4582.55	Avg. Multipolar Intensity		Multipolar	36	4568	1956	1067	24710.7	16566.3	3327	3820.7	Avg. Multipolar Intensity			75	4149	2040	1857	29819	19219.3	9333.19
		63	4037	2312	1081	24936.9	16848.6	5068.64		(midway point between cage and metaphase)			39	4888	2792	1224	28225.1	19466.7	5114.62		(midway point between cage and metaphase)			37	4291	2279	1096	24138.8	16481.5	4171.16		(midway point between cage and metaphase)		Multipolar	76	4028	2140	1475	30894.3	19282.9	9071.42	8658.08	Avg. Multipolar Intensity
		93	5369	2044	1241	32827.6	18092.9	5499.47					64	6831	2711	1839	31484.7	18842.9	5642.76					65	7436	2262	801	38858.3	17142	3361.94					77	3863	1877	1156	32177.4	19172.8	7569.64		(midway point between cage and metaphase)
	Metaphase	94	5520	2121	1181	33983	18096.6	5519.8	5144.85	Avg. Metaphase Intensity		Metaphase	65	6219	3043	1960	31005.2	18527.9	7700.1	6249.11	Avg. Metaphase Intensity		Metaphase	66	7060	2430	930	38058.4	17190	4191.71	3730.69	Avg. Metaphase Intensity			126	6528	2082	1811	45237.6	18623.2	10840.9
		95	6278	1945	1201	34108.6	18179	4415.28		(30 sec before shortening start)			66	6673	2411	1808	31313.3	18573.4	5404.45		(30 sec before shortening start)			67	7326	2200	884	38241	17143.2	3638.4		(30 sec before shortening start)		Metaphase	127	5886	1877	1703	45813.4	18630.6	11547.1	11521.7	Avg. Metaphase Intensity
		107	6209	2421	947	39695.6	17829.8	5466.43					79	7999	2782	1467	36833.3	18358.2	5195.14					76	6765	2570	925	34696.6	17246.6	3847.74					128	5831	2010	1831	44602.3	19190.5	12177.2		(30 sec before shortening start)
	Anaphase A	108	6375	2147	948	40476	17693.7	5108.21	5351.2	Avg. Anaphase Intensity		Anaphase A	80	8603	2486	1483	36670	18217.8	4473.54	4989.25	Avg. Anaphase Intensity		Anaphase A	77	6693	2486	951	33143.3	17303.7	3580.59	3625.41	Avg. Anaphase Intensity			179	7755	2218	987	69214.8	18995.8	8951.81
Shrinkage start:	97	109	6247	2282	921	41291.9	17704.5	5478.95		(midway from shortening start to start of ch. pushing)	Shrinkage start:	68	81	7406	2474	1296	38512.5	18346.6	5299.09		(midway from shortening start to start of ch. pushing)	Shrinkage start:	69	78	6342	2287	929	32300.6	17250.8	3447.91		(midway from shortening start to start of ch. pushing)		Anaphase A	180	8612	2157	981	69862.2	19282.4	7686.87	8301.52	Avg. Anaphase Intensity
Pushing start:	120	125	7373	2221	364	33024.9	18471.2	1028.25			Pushing start:	92	111	13152	2508	230	27678.5	18438.7	199.658			Pushing start:	85	100	5783	2238	255	24019.5	17136.5	495.115			Shrinkage start:	151	181	7822	2189	937	69353.8	19661.5	8265.88		(midway from shortening start to start of ch. pushing)
	Ch. Seg	126	6694	2068	322	32531.3	18616.8	968.542	1063.29	Avg. Telophase Intensity		Ch. Seg	112	12235	2834	184	27837.1	18496.5	182.818	189.018	Avg. Telophase Intensity		Ch. Seg	101	7589	2098	216	23387.9	17242.7	241.735	364.618	Avg. Telophase Intensity	Pushing start:	210	220	7611	2441	604	31571	18925.8	1477.31
		127	6405	2355	364	31773.8	18499.1	1193.09		(midway through ch. separation)			113	10135	2689	177	26054.6	18289.8	184.578		(midway through ch. separation)			102	5317	2066	189	23139.3	16998.4	357.005		(midway through ch. separation)		Ch. Seg	221	7369	2142	552	31136.3	18997.6	1281.92	1289.84	Avg. Telophase Intensity
	Movie name:	EU2942_12.6.19_26C_2										Movie name:	EU3036_5.22.19_26C_3										Movie name:	EU3037_11.6.19_26C_3											222	8403	2610	531	30897.8	18784.9	1110.29		(midway through ch. separation)
			mCh-H2B Chromosomes	mCh-H2B Cytoplasm	GFP-TBB-2 Spindle		GFP-TBB-2 Cytoplasm							mCh-H2B Chromosomes	mCh-H2B Cytoplasm	GFP-TBB-2 Spindle		GFP-TBB-2 Cytoplasm							mCh-H2B Chromosomes	mCh-H2B Cytoplasm	GFP-TBB-2 Spindle		GFP-TBB-2 Cytoplasm					Movie name:	EU3034_2.26.20_26C_2
		Timepoint	Max Intensity	Max Intensity	Area	Mean Sum Intensity	Mean Sum Intensity	Normalized Intensity					Timepoint	Max Intensity	Max Intensity	Area	Mean Sum Intensity	Mean Sum Intensity	Normalized Intensity					Timepoint	Max Intensity	Max Intensity	Area	Mean Sum Intensity	Mean Sum Intensity	Normalized Intensity						mCh-H2B Chromosomes	mCh-H2B Cytoplasm	GFP-TBB-2 Spindle		GFP-TBB-2 Cytoplasm
		18	4371	2022	2463	23122.1	19202.4	4109.92					9	4241	2776	3064	26974.3	22058.8	10280.5					13	5566	2375	1623	25342.1	19291.2	3077.62					Timepoint	Max Intensity	Max Intensity	Area	Mean Sum Intensity	Mean Sum Intensity	Normalized Intensity
	Cage	19	3819	2216	3008	22823.2	19170.9	6853.45	5519.12	Avg. Cage Intensity		Cage	10	5565	2565	3253	27111.3	21876.3	5676.47	8450.7	Avg. Cage Intensity		Cage	14	5469	2200	1811	24985.9	19514.5	3031.14	2846.66	Avg. Cage Intensity			21	5199	2355	2297	37994.5	26194.2	9530.68
		20	4009	2269	2487	23053.3	19139.5	5593.99					11	4610	2687	3596	26783.2	21759	9395.17					15	5991	2463	1284	26134.5	19454.4	2431.21				Cage	22	4871	1963	2931	38420.9	25185.9	13339.7	11440.7	Avg. Cage Intensity
		47	3483	1854	1068	21840	16911.8	3231.06					33	6168	2405	1387	29744.8	18743.9	4054.8					35	6024	2024	1274	24056	18039.5	1916.26					23	5916	2278	3127	38820.6	25497.5	11451.7
	Multipolar	48	3297	2191	1101	21608.7	16831.3	4755.8	3721.84	Avg. Multipolar Intensity		Multipolar	34	5528	2399	1455	28458	18814.6	4484.2	4904.63	Avg. Multipolar Intensity		Multipolar	36	6421	2305	1623	24979.3	18257.4	2650.54	2720.82	Avg. Multipolar Intensity			77	5633	2145	1399	54502.8	19995.4	13840.5
		49	3724	2088	1027	22085.7	17022.1	3178.66		(midway point between cage and metaphase)			35	4946	2555	1505	28646.3	18836.2	6174.9		(midway point between cage and metaphase)			37	5809	2428	1637	25557.6	18131.3	3595.66		(midway point between cage and metaphase)		Multipolar	78	5804	2091	1448	52532.4	19826.6	12754.6	12301	Avg. Multipolar Intensity
		76	4963	2475	1228	26284.5	17675	4249.42					58	7776	2503	1567	31557	18261.9	3950.94					57	5958	2292	1336	27673.5	17250.4	3798.48					79	6731	2201	1429	53401.5	20725.2	10307.8		(midway point between cage and metaphase)
	Metaphase	77	5880	2373	1176	26889.5	17540.4	3135.03	3599.36	Avg. Metaphase Intensity		Metaphase	59	6116	2663	1506	32235.2	18197	6122.69	5135.84	Avg. Metaphase Intensity		Metaphase	58	4828	2482	1291	28478.3	17432.5	6078.49	4542.97	Avg. Metaphase Intensity			133	6352	2018	1411	66979.4	20450.3	15148.3
		78	5548	2140	1192	27458.3	17698.6	3413.62		(30 sec before shortening start)			60	6765	2394	1588	32970.4	18288.7	5333.89		(30 sec before shortening start)			59	5978	2209	1338	27906.1	17337.4	3751.93		(30 sec before shortening start)		Metaphase	134	5682	1889	1368	69570.8	20144	17826.5	17818.3	Avg. Metaphase Intensity
		89	7587	2245	984	33115.4	17956.5	2792.28					74	7086	2360	1282	37277.4	18224.4	5168.44					73	5934	1992	871	33348.8	17040.7	3603.35					135	5040	1909	1342	67431.5	19649.4	20480.2		(30 sec before shortening start)
	Anaphase A	90	6341	2101	968	32882.4	17601.5	3488.65	3209.72	Avg. Anaphase Intensity		Anaphase A	75	7086	2557	1122	38751.5	18171.5	5098.41	5162.45	Avg. Anaphase Intensity		Anaphase A	74	6604	2442	863	32594.6	17176	3197.08	3494.31	Avg. Anaphase Intensity			159	7015	2019	1001	85736.3	19538.4	13263.4
Shrinkage start:	80	91	6703	2205	922	33816.3	17481.8	3348.25		(midway from shortening start to start of ch. pushing)	Shrinkage start:	62	76	7079	2580	1132	38929	18180.7	5220.51		(midway from shortening start to start of ch. pushing)	Shrinkage start:	61	75	5826	2318	880	31720.2	17040.4	3682.5		(midway from shortening start to start of ch. pushing)		Anaphase A	160	6377	2936	962	81697	19288.8	17447.5	14840.2	Avg. Anaphase Intensity
Pushing start:	100	113	8469	2305	239	27534.5	18369.7	355.349			Pushing start:	89	96	8255	2635	257	30216.2	18334.1	543.366			Pushing start:	87	98	6649	3103	226	21337.6	17145.4	267.188			Shrinkage start:	137	161	6803	2147	1031	82243	19878.7	13809.6		(midway from shortening start to start of ch. pushing)
	Ch. Seg	114	7972	2281	210	27165.4	18510.1	319.383	325.162	Avg. Telophase Intensity		Ch. Seg	97	8455	2765	257	29029.7	18281.6	485.46	483.22	Avg. Telophase Intensity		Ch. Seg	99	7188	2081	181	21348.9	16977.6	154.926	231.276	Avg. Telophase Intensity	Pushing start:	183	198	7066	2195	451	34266.9	19927.5	1327.66
		115	7987	2120	210	26783.2	18380.7	300.755		(midway through ch. separation)			98	8401	2872	257	27214.8	18161.1	420.834		(midway through ch. separation)			100	5920	2347	196	21329.6	16376.4	271.714		(midway through ch. separation)		Ch. Seg	199	7294	2166	477	34174.5	20805.2	1243.6	1241.85	Avg. Telophase Intensity
	Movie name:	EU2942_12.6.19_26C_3										Movie name:	EU3036_5.22.19_26C_4										Movie name:	EU3037_11.6.19_26C_4											200	7563	2065	477	34060.5	20756.1	1154.27		(midway through ch. separation)
			mCh-H2B Chromosomes	mCh-H2B Cytoplasm	GFP-TBB-2 Spindle		GFP-TBB-2 Cytoplasm							mCh-H2B Chromosomes	mCh-H2B Cytoplasm	GFP-TBB-2 Spindle		GFP-TBB-2 Cytoplasm							mCh-H2B Chromosomes	mCh-H2B Cytoplasm	GFP-TBB-2 Spindle		GFP-TBB-2 Cytoplasm					Movie name:	EU3034_3.4.20_26C_3
		Timepoint	Max Intensity	Max Intensity	Area	Mean Sum Intensity	Mean Sum Intensity	Normalized Intensity					Timepoint	Max Intensity	Max Intensity	Area	Mean Sum Intensity	Mean Sum Intensity	Normalized Intensity					Timepoint	Max Intensity	Max Intensity	Area	Mean Sum Intensity	Mean Sum Intensity	Normalized Intensity						mCh-H2B Chromosomes	mCh-H2B Cytoplasm	GFP-TBB-2 Spindle		GFP-TBB-2 Cytoplasm
		11	4531	2147	1758	27393.6	21287.6	4502.68					10	4344	2514	3681	24440.3	20013	8905.33					3	6409	2167	2954	26665.9	21283.8	3747.96					Timepoint	Max Intensity	Max Intensity	Area	Mean Sum Intensity	Mean Sum Intensity	Normalized Intensity
	Cage	12	4365	2087	2016	27838.3	21136.7	5930.76	4896.88	Avg. Cage Intensity		Cage	11	4400	2514	3780	24127.6	20077	8118.36	9128.91	Avg. Cage Intensity		Cage	4	6381	2190	3086	26674.3	21149	4068.5	3978.13	Avg. Cage Intensity			20	4800	2103	3235	33578.7	23832.7	11690.1
		13	5832	2080	2095	28462.7	20838.4	4257.19					12	4077	2385	3724	24400	19691.5	10363					5	5707	2321	2238	26891.1	20660.8	4117.94				Cage	21	4183	1909	3357	34610.9	24353.7	15142.3	13206.6	Avg. Cage Intensity
		45	3710	1889	1129	29581.4	17836.9	7281.45					33	5302	2472	1485	31502.5	18533.7	6805.14					27	4866	2727	1202	28742.1	19040.5	5451.73					22	4887	2147	3172	35712.8	24666.8	12787.6
	Multipolar	46	3768	1878	1144	29603.9	18011.5	7016.76	6765.64	Avg. Multipolar Intensity		Multipolar	34	4951	2450	1507	29773.3	18180.8	6985.19	6647.96	Avg. Multipolar Intensity		Multipolar	28	4852	2223	1350	28113.3	18052.2	5166.41	5050.16	Avg. Multipolar Intensity			59	6623	2183	1425	59186.8	24333.2	11186.1
		47	3927	1991	1145	28376	18233.2	5998.71		(midway point between cage and metaphase)			35	5373	2356	1510	30794.2	18499.4	6153.55		(midway point between cage and metaphase)			29	4929	2100	1301	27053.3	17197.8	4532.35		(midway point between cage and metaphase)		Multipolar	60	6589	2134	1272	61830.1	24363.5	10697.5	10827.9	Avg. Multipolar Intensity
		80	6041	1906	1460	36431.2	18455.5	6346.93					57	5046	2418	1261	36389.9	18694.9	8490.61					52	5813	2496	1163	39987.2	17125.1	8015.87					61	6644	2000	1366	60896.3	24859.5	10600		(midway point between cage and metaphase)
	Metaphase	81	5483	2018	1507	36415.3	18643.8	7729.2	6613.92	Avg. Metaphase Intensity		Metaphase	58	5274	2301	1386	37189.1	19077.6	8443.5	8397.11	Avg. Metaphase Intensity		Metaphase	53	7088	2097	1142	40864	17013.5	5457.28	7224.65	Avg. Metaphase Intensity			99	6086	2082	1529	46549	20320	10016
		82	6479	1921	1386	37437.6	18476.8	5765.63		(30 sec before shortening start)			59	5600	2605	1265	38491.1	18941.5	8257.2		(30 sec before shortening start)			54	6024	2624	1264	39151.6	17092.5	8200.79		(30 sec before shortening start)		Metaphase	100	4296	2060	1542	47381.1	19971.4	18902.4	16237.2	Avg. Metaphase Intensity
		102	5747	2204	977	42141.4	20770.4	5893.17					72	6123	2582	1342	41151	18904.3	8431.25					71	8067	2284	888	48555.4	17340.2	4793.2					101	4019	2050	1438	47124.7	20022.5	19793.2		(30 sec before shortening start)
	Anaphase A	103	5468	2106	965	39987.6	20506.3	5591.75	5863.16	Avg. Anaphase Intensity		Anaphase A	73	6229	2699	1354	41333.6	18765.4	8656.47	8330.7	Avg. Anaphase Intensity		Anaphase A	72	9386	2345	896	48568.4	17389.5	3967.67	4343.38	Avg. Anaphase Intensity			119	5632	2090	872	68162.7	20715.8	11680.9
Shrinkage start:	84	104	5485	2344	958	40345.7	20330.7	6104.56		(midway from shortening start to start of ch. pushing)	Shrinkage start:	61	74	6120	2297	1246	42918.7	18666.4	7904.37		(midway from shortening start to start of ch. pushing)	Shrinkage start:	56	73	8688	2098	905	48436.5	17348.6	4269.28		(midway from shortening start to start of ch. pushing)		Anaphase A	120	5804	2078	892	68498.5	21256.9	11309.6	11466.1	Avg. Anaphase Intensity
Pushing start:	122	130	5154	2342	350	26308	17262.3	1125.89			Pushing start:	86	97	6340	2324	231	30121.1	19654.7	602.025			Pushing start:	88	94	9811	2310	318	32039.1	19384.7	536.473			Shrinkage start:	103	121	5799	2038	888	69431.7	21115	11407.9		(midway from shortening start to start of ch. pushing)
	Ch. Seg	131	5680	2102	350	25978.3	17362.4	842.815	949.324	Avg. Telophase Intensity		Ch. Seg	98	7802	2309	231	30473	19519.6	460.629	514.997	Avg. Telophase Intensity		Ch. Seg	95	10234	2316	228	32401.7	19458.3	372.709	423.913	Avg. Telophase Intensity	Pushing start:	138	142	7366	1986	537	41860.6	22202.4	1962.17
		132	5275	1962	350	25567.7	17244.8	879.269		(midway through ch. separation)			99	6247	2344	201	28898.4	19532.5	482.336		(midway through ch. separation)			96	9604	2151	228	31409.8	19558.3	362.557		(midway through ch. separation)		Ch. Seg	143	7601	2174	539	42016.3	22257.5	1962.41	1996.28	Avg. Telophase Intensity
	Movie name:	EU2942_12.8.19_26C_1										Movie name:	EU3036_5.24.19_26C_1										Movie name:	EU3037_11.6.19_26C_5											144	7285	2070	556	41600.2	22238.4	2064.27		(midway through ch. separation)
			mCh-H2B Chromosomes	mCh-H2B Cytoplasm	GFP-TBB-2 Spindle		GFP-TBB-2 Cytoplasm							mCh-H2B Chromosomes	mCh-H2B Cytoplasm	GFP-TBB-2 Spindle		GFP-TBB-2 Cytoplasm							mCh-H2B Chromosomes	mCh-H2B Cytoplasm	GFP-TBB-2 Spindle		GFP-TBB-2 Cytoplasm					Movie name:	EU3034_3.4.20_26C_4
		Timepoint	Max Intensity	Max Intensity	Area	Mean Sum Intensity	Mean Sum Intensity	Normalized Intensity					Timepoint	Max Intensity	Max Intensity	Area	Mean Sum Intensity	Mean Sum Intensity	Normalized Intensity					Timepoint	Max Intensity	Max Intensity	Area	Mean Sum Intensity	Mean Sum Intensity	Normalized Intensity						mCh-H2B Chromosomes	mCh-H2B Cytoplasm	GFP-TBB-2 Spindle		GFP-TBB-2 Cytoplasm
		18	4649	2241	3612	26504.4	22177.6	6490.23					25	5153	2537	2970	24410.8	19795.4	5239.91					6	6919	2590	3120	29626.2	24139	3954.76					Timepoint	Max Intensity	Max Intensity	Area	Mean Sum Intensity	Mean Sum Intensity	Normalized Intensity
	Cage	19	4830	2216	2628	27446.4	22132.9	5341.98	5917.94	Avg. Cage Intensity		Cage	26	4811	2514	3041	24342.1	19811.6	5997.81	6026.25	Avg. Cage Intensity		Cage	7	7989	2505	2876	30310.7	23641.3	3497.69	3948.48	Avg. Cage Intensity			41	4605	1958	1918	37270.1	24526.7	9233.8
		20	5257	2589	2927	27100.9	21703.3	5921.61					27	4752	2759	3061	24585.6	20131.5	6841.02					8	7584	2403	2464	32336.8	23099.8	4392.98				Cage	42	5032	2308	1899	38104.9	24691.5	9350.95	9193.01	Avg. Cage Intensity
		55	4711	2246	1141	20954.2	17196.4	1739.42					63	6118	2732	1022	28018.5	18287.4	2937.16					36	10020	2379	1111	45801.2	21124.6	3587.97					43	5403	1989	2163	39118.1	24921.8	8994.29
	Multipolar	56	4706	2191	1302	22118.5	17320.6	2483.85	2454.88	Avg. Multipolar Intensity		Multipolar	64	6305	2579	1072	28180.3	18045.7	2915.79	2806.29	Avg. Multipolar Intensity		Multipolar	37	10730	2474	987	47725.7	21313.5	3157.56	3248.82	Avg. Multipolar Intensity			94	5480	1949	1056	53583.1	21234.6	9674.34
		57	5144	2290	1388	24618.3	18159	3141.39		(midway point between cage and metaphase)			65	6425	2635	955	28245.4	18062.3	2565.93		(midway point between cage and metaphase)			38	11216	2224	997	48238.7	21173.1	3000.94		(midway point between cage and metaphase)		Multipolar	95	7055	1983	1083	59542.6	20945.6	8241.43	8825.91	Avg. Multipolar Intensity
		92	3911	2280	840	22862	16423.6	3315.9					101	6334	2806	1465	28112.3	17966.9	4212.9					66	9881	2353	1170	46018.9	18629.9	4256.79					96	7250	2086	1080	63473	22534.1	8561.96		(midway point between cage and metaphase)
	Metaphase	93	3722	2309	909	22687.4	16398.6	4045.65	3268.6	Avg. Metaphase Intensity		Metaphase	102	6777	2734	1531	27498.9	18041.7	3581.25	3625.85	Avg. Metaphase Intensity		Metaphase	67	10150	2082	1161	45081.7	18355.8	3845.91	4130.04	Avg. Metaphase Intensity			148	4744	1975	1408	52969.9	19789.7	16871.7
		94	4311	2133	846	22678.8	16386.2	2444.25		(30 sec before shortening start)			103	7345	2842	1346	28415	18099.7	3083.39		(30 sec before shortening start)			68	9660	2348	1144	45478.9	18075.4	4287.42		(30 sec before shortening start)		Metaphase	149	4581	2299	1521	51215.6	20252.1	20637.8	19478.3	Avg. Metaphase Intensity
		105	4645	2336	886	23965.6	16041.8	3040.52					117	7246	3281	907	33025.5	17817.4	3478.87					76	10307	2363	874	50507.9	18424.1	3529.87					150	4473	2038	1530	53170.8	19867.8	20925.5		(30 sec before shortening start)
	Anaphase A	106	4857	1923	911	24248.9	16205.9	2497.32	2919.34	Avg. Anaphase Intensity		Anaphase A	118	7302	2777	840	33428.2	18071.9	2850.68	3044.79	Avg. Anaphase Intensity		Anaphase A	77	10098	2310	837	49471	18295	3350.58	3397.45	Avg. Anaphase Intensity			181	5529	1963	1177	67390.7	20444.3	15495.2
Shrinkage start:	96	107	4751	2376	875	25063.1	16322.6	3220.19		(midway from shortening start to start of ch. pushing)	Shrinkage start:	105	119	7584	2733	932	32777.6	18178.7	2804.82		(midway from shortening start to start of ch. pushing)	Shrinkage start:	70	78	10347	2527	818	50150.5	18489.1	3311.9		(midway from shortening start to start of ch. pushing)		Anaphase A	182	6229	2325	1189	67391.8	20529.5	14272.3	13310	Avg. Anaphase Intensity
Pushing start:	117	128	5022	2219	264	20957.9	16680.3	402.886			Pushing start:	131	136	7588	2855	411	25834	17597.8	715.209			Pushing start:	85	100	10769	2269	357	26824.4	17872.5	375.979			Shrinkage start:	152	183	7702	1941	1232	67925.1	20403.8	10162.5		(midway from shortening start to start of ch. pushing)
	Ch. Seg	129	7491	2077	264	20870.4	16745.7	201.132	315.236	Avg. Telophase Intensity		Ch. Seg	137	7540	3010	330	25135.5	17608.8	548.303	587.715	Avg. Telophase Intensity		Ch. Seg	101	9833	2400	287	26428.2	17774.4	334.135	361.599	Avg. Telophase Intensity	Pushing start:	212	228	7374	2140	584	30849.5	20114.3	1197.8
		130	5005	2174	252	20646.6	16807.9	341.692		(midway through ch. separation)			138	7354	3114	314	24280.1	17533.4	499.633		(midway through ch. separation)			102	8807	2391	303	25805.1	17871.2	374.682		(midway through ch. separation)		Ch. Seg	229	7494	2048	584	31104.2	20399.9	1147.87	1106.12	Avg. Telophase Intensity
	Movie name:	EU2942_1.6.20_26C_1										Movie name:	EU3036_5.24.19_26C_2										Movie name:	EU3037_11.6.19_26C_6											230	8453	2206	574	30850.6	20264.7	972.677		(midway through ch. separation)
			mCh-H2B Chromosomes	mCh-H2B Cytoplasm	GFP-TBB-2 Spindle		GFP-TBB-2 Cytoplasm							mCh-H2B Chromosomes	mCh-H2B Cytoplasm	GFP-TBB-2 Spindle		GFP-TBB-2 Cytoplasm							mCh-H2B Chromosomes	mCh-H2B Cytoplasm	GFP-TBB-2 Spindle		GFP-TBB-2 Cytoplasm					Movie name:	EU3034_7.14.20_26C_1
		Timepoint	Max Intensity	Max Intensity	Area	Mean Sum Intensity	Mean Sum Intensity	Normalized Intensity					Timepoint	Max Intensity	Max Intensity	Area	Mean Sum Intensity	Mean Sum Intensity	Normalized Intensity					Timepoint	Max Intensity	Max Intensity	Area	Mean Sum Intensity	Mean Sum Intensity	Normalized Intensity						mCh-H2B Chromosomes	mCh-H2B Cytoplasm	GFP-TBB-2 Spindle		GFP-TBB-2 Cytoplasm
		23	3575	2143	2748	25913	21544.4	8383.39					24	7159	2692	2863	29008.8	22480.5	4184.13					11	5317	2722	2706	26133.8	20800.3	5561.6					Timepoint	Max Intensity	Max Intensity	Area	Mean Sum Intensity	Mean Sum Intensity	Normalized Intensity
	Cage	24	3458	2021	2655	26608.8	21520.9	9400.44	8784.32	Avg. Cage Intensity		Cage	25	7340	2431	3101	29035.6	22091.4	4386.64	4392.61	Avg. Cage Intensity		Cage	12	5635	2314	3343	25940.6	20755.9	5219.06	5276.29	Avg. Cage Intensity			17	5004	2224	2765	36031.2	24007.1	11959.2
		25	3235	1841	2357	26279.3	21211.3	8569.14					26	7191	2625	3574	28322.6	22436.8	4607.07					13	5420	2139	3145	25987.3	20720.8	5048.21				Cage	18	5099	1975	1815	39413.2	24828.5	8473.48	8811.06	Avg. Cage Intensity
		61	3375	2302	1357	25114.3	17793	9259.12					80	10119	2520	1705	44132	21667.9	5040.32					36	6794	2471	1304	31664.7	18341.2	4018.95					19	7153	2291	1670	42292.3	24822.6	6000.5
	Multipolar	62	3054	1949	1255	25109	17883.6	8206.22	9140.5	Avg. Multipolar Intensity		Multipolar	81	9636	2542	1749	46623.5	21054.4	6303.98	5641.08	Avg. Multipolar Intensity		Multipolar	37	6851	2644	1273	32477.3	18610.1	4196.09	4311.42	Avg. Multipolar Intensity			62	6163	2141	937	57124.1	24177.1	7675.63
		63	3212	2190	1274	26058.6	18071.8	9956.15		(midway point between cage and metaphase)			82	10247	2550	1875	44528.6	21626.7	5578.95		(midway point between cage and metaphase)			38	5371	2230	1323	29329	18124.9	4719.21		(midway point between cage and metaphase)		Multipolar	63	6100	1970	940	55122.4	24851.3	6889.79	6980.43	Avg. Multipolar Intensity
		100	7922	2032	1667	41342.4	20546.1	5885.83					136	12103	3004	1563	51140.6	20564.9	5252.22					61	7083	2307	1414	31323	17228.5	4172.87					64	5647	2184	1005	46936	24966.2	6375.86		(midway point between cage and metaphase)
	Metaphase	101	6598	1928	1697	40515.8	20405	7307.93	7148.32	Avg. Metaphase Intensity		Metaphase	137	10123	2834	1684	48778	20439.5	6547.12	6838.53	Avg. Metaphase Intensity		Metaphase	62	6378	2326	1345	31699.4	17221.4	4805.73	4105.81	Avg. Metaphase Intensity			106	8975	2057	1236	81467.7	23978.6	10271.3
		102	6124	2165	1579	41300.2	20612.1	8251.22		(30 sec before shortening start)			138	7880	2843	1748	45494.5	20378	8716.24		(30 sec before shortening start)			63	8367	2168	1476	31281.1	17258.5	3338.83		(30 sec before shortening start)		Metaphase	107	8503	2405	1263	82214.4	24773	11897.1	9946.74	Avg. Metaphase Intensity
		114	6962	2069	1117	50999.4	20708.1	6915.06					156	10169	2434	1049	70086.1	21002.7	6656.55					73	7115	2236	993	34011.2	17442.3	3372.19					108	11328	2138	1185	84078.8	24581.3	7671.87		(30 sec before shortening start)
	Anaphase A	115	6571	2122	1094	51355.8	20828.1	7506.69	7251.32	Avg. Anaphase Intensity		Anaphase A	157	8338	2563	1045	64541.5	20511	7967.41	7344.69	Avg. Anaphase Intensity		Anaphase A	74	7868	2115	983	34250.3	17491.7	2863.49	3123.78	Avg. Anaphase Intensity			119	7174	2142	932	74565	23479.5	9461.79
Shrinkage start:	104	116	6989	1953	1161	53068.3	21263.8	7332.22		(midway from shortening start to start of ch. pushing)	Shrinkage start:	140	158	8784	2414	1254	58112.2	20470.7	7410.11		(midway from shortening start to start of ch. pushing)	Shrinkage start:	65	75	7404	2336	1028	33051.3	17592.6	3135.66		(midway from shortening start to start of ch. pushing)		Anaphase A	120	6783	2271	1021	64868.3	23160.1	9437.95	8609.46	Avg. Anaphase Intensity
Pushing start:	127	138	8373	2210	275	42038.8	21424.7	919.825			Pushing start:	175	186	11045	2529	392	34211.7	20505.4	630.917			Pushing start:	83	93	8400	2518	283	23796.2	17799.5	288.521			Shrinkage start:	110	121	7673	2046	1005	61761.5	22968	6928.64		(midway from shortening start to start of ch. pushing)
	Ch. Seg	139	8565	2203	266	41734.8	21636.9	840.31	871.41	Avg. Telophase Intensity		Ch. Seg	187	10759	2571	434	33072.6	20156.9	684.592	662.841	Avg. Telophase Intensity		Ch. Seg	94	8472	2314	285	23527.1	18131.7	249.707	270.221	Avg. Telophase Intensity	Pushing start:	129	143	5589	1957	294	34944.5	20992.3	1129.39
		140	8136	2020	266	41357.1	21719.3	854.093		(midway through ch. separation)			188	10266	2381	424	32768.8	20253	673.014		(midway through ch. separation)			95	7637	2273	285	23273.1	18145.6	272.435		(midway through ch. separation)		Ch. Seg	144	6043	2089	274	33141.8	20922.4	846.77	1046.74	Avg. Telophase Intensity
	Movie name:	EU2942_1.6.20_26C_2										Movie name:	EU3036_5.26.19_26C_1										Movie name:	EU3037_11.7.19_26C_2											145	4372	1835	233	33418.8	20744.2	1164.05		(midway through ch. separation)
			mCh-H2B Chromosomes	mCh-H2B Cytoplasm	GFP-TBB-2 Spindle		GFP-TBB-2 Cytoplasm							mCh-H2B Chromosomes	mCh-H2B Cytoplasm	GFP-TBB-2 Spindle		GFP-TBB-2 Cytoplasm							mCh-H2B Chromosomes	mCh-H2B Cytoplasm	GFP-TBB-2 Spindle		GFP-TBB-2 Cytoplasm					Movie name:	EU3034_7.16.20_26C_1
		Timepoint	Max Intensity	Max Intensity	Area	Mean Sum Intensity	Mean Sum Intensity	Normalized Intensity					Timepoint	Max Intensity	Max Intensity	Area	Mean Sum Intensity	Mean Sum Intensity	Normalized Intensity					Timepoint	Max Intensity	Max Intensity	Area	Mean Sum Intensity	Mean Sum Intensity	Normalized Intensity						mCh-H2B Chromosomes	mCh-H2B Cytoplasm	GFP-TBB-2 Spindle		GFP-TBB-2 Cytoplasm
		28	6916	2311	3421	32424.6	23214.7	6841.95					18	5711	2433	2758	29785.4	21513.1	6960.05					20	5833	2487	2675	26504.8	21180.6	4256.47					Timepoint	Max Intensity	Max Intensity	Area	Mean Sum Intensity	Mean Sum Intensity	Normalized Intensity
	Cage	29	6778	1958	2893	34023.3	24015.7	6006.63	6382.18	Avg. Cage Intensity		Cage	19	5148	2709	2780	30180.5	21545.6	9842.07	8599.55	Avg. Cage Intensity		Cage	21	5164	2288	2462	26773.1	21273.5	4707.91	4483.32	Avg. Cage Intensity			17	5704	2163	2767	33719.7	23909.7	7665.7
		30	6918	2311	2751	34520.1	23973	6297.98					20	5079	2422	2450	30944.5	21187.8	8996.54					22	6126	2456	2728	26783.8	20749.3	4485.59				Cage	18	5483	1994	2592	34008.1	23544.3	7773.61	7855.19	Avg. Cage Intensity
		62	6058	2163	1381	33235.8	19574.1	4843.86					47	5287	2658	1281	30482.9	19474.7	5363.83					54	4378	2134	1351	24120	17139.1	4202.81					19	5483	2013	2401	35530.9	23786.6	8126.26
	Multipolar	63	5790	2557	1464	33017	20017.1	5886.73	5065.91	Avg. Multipolar Intensity		Multipolar	48	5361	2407	1118	33026.4	19390	5160.94	5366.74	Avg. Multipolar Intensity		Multipolar	55	4534	2127	1362	23798.4	16781.9	3970.29	4416.9	Avg. Multipolar Intensity			65	4855	1821	1370	37021.1	18682.3	8280.89
		64	6607	2192	1388	33919	19709.7	4467.14		(midway point between cage and metaphase)			49	5424	2624	1145	32935.8	19301.5	5575.44		(midway point between cage and metaphase)			56	4350	2692	1192	24517.2	17454.5	5077.59		(midway point between cage and metaphase)		Multipolar	66	4425	2062	1314	37439.2	19302.1	10085.5	8402.29	Avg. Multipolar Intensity
		96	5732	2489	907	42864.6	18919.7	6696.9					76	6225	2456	1007	37549.8	17593	5332.05					88	4388	2376	1210	25489.5	16368.6	5485.24					67	5442	1829	1383	36884.7	19014.5	6840.42		(midway point between cage and metaphase)
	Metaphase	97	7011	2327	895	42977.9	18607.1	4656.67	5713.03	Avg. Metaphase Intensity		Metaphase	77	5695	2524	1128	36237.3	17587.5	6634.16	5791.94	Avg. Metaphase Intensity		Metaphase	89	4018	2136	1379	24762.7	16351	6163.54	6087.84	Avg. Metaphase Intensity			112	6655	2026	1342	52879	20153.4	9487.51
		98	5879	2031	965	41584.1	18514	5785.52		(30 sec before shortening start)			78	6320	2518	962	38988.5	17608.7	5409.6		(30 sec before shortening start)			90	3841	2213	1183	25494	16391.1	6614.75		(30 sec before shortening start)		Metaphase	113	5715	2186	1469	49148.4	20190.1	12054.3	9716.68	Avg. Metaphase Intensity
		110	5647	2127	1113	38539.3	18447.2	6353					96	4939	2288	1128	31690.1	17571.5	6007.45					101	5660	2097	1008	28893	16339.9	3551.35					114	7513	2173	1408	49060.1	20205.1	7608.21		(30 sec before shortening start)
	Anaphase A	111	5807	2122	1163	37230.7	18053.6	6052.36	6370.68	Avg. Anaphase Intensity		Anaphase A	97	4545	2581	1103	30627.4	17319.5	7473.85	6810.38	Avg. Anaphase Intensity		Anaphase A	102	6598	2136	912	29583.7	16239.1	2727.54	3098.97	Avg. Anaphase Intensity			134	8702	1903	910	73134.7	20991.7	6978.98
Shrinkage start:	100	112	4954	1927	1104	36549.6	18160.9	6706.69		(midway from shortening start to start of ch. pushing)	Shrinkage start:	80	98	4376	2383	1199	29065.8	17513.6	6949.84		(midway from shortening start to start of ch. pushing)	Shrinkage start:	92	103	6163	2388	850	29677.4	16273.9	3018		(midway from shortening start to start of ch. pushing)		Anaphase A	135	7733	2075	940	72115.7	21025.4	8487.97	7988.79	Avg. Anaphase Intensity
Pushing start:	122	135	7759	1907	347	34698.7	19038	928.615			Pushing start:	114	119	4161	2167	191	21566.5	16933.8	443.763			Pushing start:	112	120	5914	2303	327	23716.3	16490	654.388			Shrinkage start:	116	136	7648	1967	944	71999.4	20849.8	8499.43		(midway from shortening start to start of ch. pushing)
	Ch. Seg	136	7328	2016	326	34425.4	18958.8	949.193	858.139	Avg. Telophase Intensity		Ch. Seg	120	3436	2262	172	21396.5	17126	625.659	533.042	Avg. Telophase Intensity		Ch. Seg	121	5557	2292	251	23367	16445.5	532.093	535.168	Avg. Telophase Intensity	Pushing start:	146	156	9452	2100	320	42405.3	21806.2	896.59
		137	7170	2133	259	32457.8	18910.2	696.61		(midway through ch. separation)			121	3773	2540	172	20788.2	16990.9	529.704		(midway through ch. separation)			122	5468	2168	215	23005.4	16573.8	419.025		(midway through ch. separation)		Ch. Seg	157	9536	2008	306	42863.8	21723	859.335	912.516	Avg. Telophase Intensity
	Movie name:	EU2942_1.8.20_26C_1										Movie name:	EU3036_5.26.19_26C_2										Movie name:	EU3037_11.7.19_26C_3											158	8242	1975	275	43918.1	21547.9	981.621		(midway through ch. separation)
			mCh-H2B Chromosomes	mCh-H2B Cytoplasm	GFP-TBB-2 Spindle		GFP-TBB-2 Cytoplasm							mCh-H2B Chromosomes	mCh-H2B Cytoplasm	GFP-TBB-2 Spindle		GFP-TBB-2 Cytoplasm							mCh-H2B Chromosomes	mCh-H2B Cytoplasm	GFP-TBB-2 Spindle		GFP-TBB-2 Cytoplasm					Movie name:	EU3034_7.16.20_26C_3
		Timepoint	Max Intensity	Max Intensity	Area	Mean Sum Intensity	Mean Sum Intensity	Normalized Intensity					Timepoint	Max Intensity	Max Intensity	Area	Mean Sum Intensity	Mean Sum Intensity	Normalized Intensity					Timepoint	Max Intensity	Max Intensity	Area	Mean Sum Intensity	Mean Sum Intensity	Normalized Intensity						mCh-H2B Chromosomes	mCh-H2B Cytoplasm	GFP-TBB-2 Spindle		GFP-TBB-2 Cytoplasm
		12	5244	2327	2804	28803.7	22895.3	5679.49					5	5486	2558	2785	26910.1	21605.9	5045.13					21	4842	2303	1661	27460.2	21050.6	4193.1					Timepoint	Max Intensity	Max Intensity	Area	Mean Sum Intensity	Mean Sum Intensity	Normalized Intensity
	Cage	13	4675	2263	2347	30197.7	22845.7	7153.82	6523.14	Avg. Cage Intensity		Cage	6	5679	2563	3162	26937.6	21557.9	5459.09	6296.92	Avg. Cage Intensity		Cage	22	4920	2949	1583	28038.9	20801.3	5812.88	5144.33	Avg. Cage Intensity			3	3993	2120	2210	29099.7	23320.3	6819.24
		14	5298	2347	2453	30591.2	22487.5	6736.11					7	4886	2422	3108	28243.4	21594.7	8386.54					23	5131	2255	2159	28126.4	20897.1	5427.01				Cage	4	4185	2136	2334	29138.5	22799.9	7220.27	7275.44	Avg. Cage Intensity
		55	6567	1919	751	44627.1	20489.1	3900.1					42	6882	2670	1667	33697.2	20080.7	5389.06					61	4130	2147	876	33345.4	18869.3	6394.9					5	4429	2280	2368	29478.7	22412	7786.81
	Multipolar	56	6400	2403	783	41322.4	20486.4	4081.69	3904.95	Avg. Multipolar Intensity		Multipolar	43	5489	2383	1773	31292.2	20221.4	6319.58	5819.03	Avg. Multipolar Intensity		Multipolar	62	4557	2006	953	31874.4	18648.5	4940.93	5167.6	Avg. Multipolar Intensity			34	4261	2406	1031	41915.2	20156.6	12093.3
		57	5942	1897	793	38797.5	19755.7	3733.04		(midway point between cage and metaphase)			44	6950	2683	1701	34476	20055.9	5748.45		(midway point between cage and metaphase)			63	4856	2084	982	30652.7	18890.2	4166.98		(midway point between cage and metaphase)		Multipolar	35	4669	2073	1055	41635.7	20231.9	8698.35	10437.1	Avg. Multipolar Intensity
		98	5194	2038	1077	40275.1	19471.5	7099.32					80	6634	2895	2324	36292.4	20084.2	10074.3					102	6851	2404	1097	46531.3	19085	6770.55					36	3956	1891	1105	40109.6	20450.9	10519.5		(midway point between cage and metaphase)
	Metaphase	99	5223	2225	1003	40529.4	19288.6	7106.24	6820.19	Avg. Metaphase Intensity		Metaphase	81	8700	2465	2002	40538.8	20539.2	6421.66	7799.47	Avg. Metaphase Intensity		Metaphase	103	7048	2314	1172	46323.5	19183.6	6719.03	6838.93	Avg. Metaphase Intensity			64	4357	2051	919	44899.5	19389	10166.6
		100	5208	1980	972	40232.6	19459.8	6255.01		(30 sec before shortening start)			82	7960	2462	2070	38527.5	20194.4	6902.43		(30 sec before shortening start)			104	6788	2422	1148	45825.7	19100.3	7027.2		(30 sec before shortening start)		Metaphase	65	4469	2125	907	45873.2	19586	10171.7	9553.58	Avg. Metaphase Intensity
		110	5080	2187	960	34154.5	17846.3	5411.63					110	7491	2562	1418	47396.7	19322.2	8076.63					119	7532	2384	1100	54190.5	20460.2	7207.32					66	5222	2285	965	45195.4	19865.8	8322.45		(30 sec before shortening start)
	Anaphase A	111	5306	2121	963	33065.5	17902.5	4584.62	5003.61	Avg. Anaphase Intensity		Anaphase A	111	7771	2702	1404	56223.4	20260	9961.06	8505.1	Avg. Anaphase Intensity		Anaphase A	120	8410	2398	1111	55034.4	20407.6	6398.93	6269.63	Avg. Anaphase Intensity			77	6216	2167	763	45124.3	20218.9	4693.21
Shrinkage start:	102	112	4846	2057	1006	31878.9	17976.7	5014.59		(midway from shortening start to start of ch. pushing)	Shrinkage start:	84	112	8664	2575	1320	54409.8	19916.5	7477.61		(midway from shortening start to start of ch. pushing)	Shrinkage start:	106	121	9401	2412	1012	56336.5	20406.5	5202.63		(midway from shortening start to start of ch. pushing)		Anaphase A	78	6161	2048	734	44105	19890.6	4321.26	4237.93	Avg. Anaphase Intensity
Pushing start:	120	134	3746	1953	205	27917.1	18172.4	1114.15			Pushing start:	139	143	10828	2375	425	32871.2	19135.4	690.612			Pushing start:	134	149	8322	2256	435	32408.3	22278.2	726.439			Shrinkage start:	68	79	5802	2041	679	41062.1	20571.5	3699.31		(midway from shortening start to start of ch. pushing)
	Ch. Seg	135	3953	2108	239	26394	17901.3	1100.13	942.644	Avg. Telophase Intensity		Ch. Seg	144	8576	2300	406	31596.4	20224.2	735.681	727.861	Avg. Telophase Intensity		Ch. Seg	150	8129	2494	367	33178.9	22241.3	712.353	718.696	Avg. Telophase Intensity	Pushing start:	75	89	4929	1867	210	29121	20058	621.564
		136	5281	2041	222	26857.6	17901.6	613.653		(midway through ch. separation)			145	10377	2646	454	32186.2	19290.6	757.291		(midway through ch. separation)			151	8343	2424	367	33542.5	21974	717.295		(midway through ch. separation)		Ch. Seg	90	5135	1964	199	30079.4	20118.5	625.111	603.719	Avg. Telophase Intensity
												Movie name:	EU3036_5.26.19_26C_3										Movie name:	EU3037_11.7.19_26C_4											91	5036	1999	190	28920.3	19897.5	564.481		(midway through ch. separation)
														mCh-H2B Chromosomes	mCh-H2B Cytoplasm	GFP-TBB-2 Spindle		GFP-TBB-2 Cytoplasm							mCh-H2B Chromosomes	mCh-H2B Cytoplasm	GFP-TBB-2 Spindle		GFP-TBB-2 Cytoplasm					Movie name:	EU3034_7.16.20_26C_4
													Timepoint	Max Intensity	Max Intensity	Area	Mean Sum Intensity	Mean Sum Intensity	Normalized Intensity					Timepoint	Max Intensity	Max Intensity	Area	Mean Sum Intensity	Mean Sum Intensity	Normalized Intensity						mCh-H2B Chromosomes	mCh-H2B Cytoplasm	GFP-TBB-2 Spindle		GFP-TBB-2 Cytoplasm
													21	4618	2481	2051	25306.2	20500	4612.76					46	6609	2350	3326	27919.2	20863.6	5509.99					Timepoint	Max Intensity	Max Intensity	Area	Mean Sum Intensity	Mean Sum Intensity	Normalized Intensity
												Cage	22	4343	3287	1921	25724.3	20402	9681.91	7045.14	Avg. Cage Intensity		Cage	47	6179	2664	3186	29185.9	20658.9	7728.91	7084.6	Avg. Cage Intensity			8	3805	2063	2862	27257.3	22505.4	7807.07
													23	4160	2698	1701	26256.6	20377.1	6840.75					48	5875	2325	3072	29965.3	20703.3	8014.9				Cage	9	3800	2258	2804	27777.6	22655.3	9314.42	7125.89	Avg. Cage Intensity
													72	4345	2674	1716	31708.4	19724.7	12306.4					92	6039	2138	1346	44101.9	20568.1	8120.1					10	5454	2014	2863	27632.1	22518.2	4256.18
												Multipolar	73	4601	2646	1716	31398.2	19454	10484	10722.9	Avg. Multipolar Intensity		Multipolar	93	6288	2158	1393	43061.5	20239.7	7697.5	8106.36	Avg. Multipolar Intensity			51	3710	1962	1503	34419.6	18934.7	13314.6
													74	4788	2543	1691	31957.9	19506.9	9378.47		(midway point between cage and metaphase)			94	6501	2410	1361	45165.1	19610.8	8501.46		(midway point between cage and metaphase)		Multipolar	52	4451	1959	1470	33837.4	18922.1	8798.33	10656.8	Avg. Multipolar Intensity
													124	3903	2449	1673	28745.4	18524.5	11760.3					139	7604	2193	1238	60844.5	17523	9911.67					53	4455	1974	1416	35957.7	18686.1	9857.52		(midway point between cage and metaphase)
												Metaphase	125	4042	2595	1429	29679.9	18286.2	11252	11953.7	Avg. Metaphase Intensity		Metaphase	140	6431	2152	1159	59216.7	17761.2	11228.5	10707.5	Avg. Metaphase Intensity			93	5563	1929	1001	59228.5	19003.3	11080.2
													126	3857	2448	1655	29281.8	18342.9	12848.8		(30 sec before shortening start)			141	6408	2343	1092	58759.7	17877.2	10982.4		(30 sec before shortening start)		Metaphase	94	5335	2163	1044	56175.4	19232.1	12159.1	11935.5	Avg. Metaphase Intensity
													157	5926	2422	1229	41529.8	18424.9	8103.85					162	6395	2292	1061	54368.5	17655	9493.8					95	5353	2259	1058	55930.9	19179.6	12567.2		(30 sec before shortening start)
												Anaphase A	158	6139	2310	1219	42749	18456.5	7733.73	8760.18	Avg. Anaphase Intensity		Anaphase A	163	5636	2245	1102	48217.2	18021	9813.09	10131.7	Avg. Anaphase Intensity			120	6659	1962	801	47679.2	19652.9	4779.46
											Shrinkage start:	128	159	5643	2685	1249	43159.4	18427.4	10443		(midway from shortening start to start of ch. pushing)	Shrinkage start:	143	164	4959	2244	1052	46984.6	18368	11088.3		(midway from shortening start to start of ch. pushing)		Anaphase A	121	6795	2038	772	46348.6	19701	4324.56	4501.98	Avg. Anaphase Intensity
											Pushing start:	188	199	8247	2729	482	36317.4	19532.8	1466.14			Pushing start:	183	198	6746	2180	496	27735.4	18293.7	1025.64			Shrinkage start:	97	122	6353	1968	743	45595.3	19616.4	4401.91		(midway from shortening start to start of ch. pushing)
												Ch. Seg	200	8574	2414	486	35652.2	19449.9	1278.3	1367.67	Avg. Telophase Intensity		Ch. Seg	199	6222	2105	376	27291.9	18331.7	818.324	838.545	Avg. Telophase Intensity	Pushing start:	125	147	6656	2486	224	30566.1	20873.1	520.682
													201	8751	2728	498	35804.3	19373.3	1358.57		(midway through ch. separation)			200	6846	2161	376	26774.3	18405.2	671.673		(midway through ch. separation)		Ch. Seg	148	7508	1913	192	31166.5	20873.4	353.22	429.151	Avg. Telophase Intensity
																							Movie name:	EU3037_11.7.19_26C_5											149	7305	2238	210	30665.1	20686.7	413.552		(midway through ch. separation)
																									mCh-H2B Chromosomes	mCh-H2B Cytoplasm	GFP-TBB-2 Spindle		GFP-TBB-2 Cytoplasm
																								Timepoint	Max Intensity	Max Intensity	Area	Mean Sum Intensity	Mean Sum Intensity	Normalized Intensity
																								15	4361	2133	1469	28610.8	21413.5	4745.44
																							Cage	16	4640	3150	3362	27911.7	21100.8	15367.9	8813.97	Avg. Cage Intensity
																								17	4980	2096	2339	29129.6	21326.5	6328.54
																								41	9890	2121	1318	51398.7	23753.4	4689.98
																							Multipolar	42	9181	2346	1468	49201.1	23448.8	5530.99	5414.56	Avg. Multipolar Intensity
																								43	8646	2265	1394	49686.3	22117.6	6022.7		(midway point between cage and metaphase)
																								67	6643	2127	1127	46730.4	20509.4	6543.64
																							Metaphase	68	6336	2217	1124	46642.3	20650	7092.84	7703.52	Avg. Metaphase Intensity
																								69	5573	2526	1152	45431	20372.3	9474.09		(30 sec before shortening start)
																								82	7369	2523	1102	53384.5	21115.6	7338.09
																							Anaphase A	83	8021	2277	1038	56846.3	21488.4	6389.54	6616.64	Avg. Anaphase Intensity
																						Shrinkage start:	71	84	8412	2245	999	59174.2	21380.3	6122.29		(midway from shortening start to start of ch. pushing)
																						Pushing start:	96	105	9723	2152	419	34635.4	21506.1	726.615
																							Ch. Seg	106	9305	2502	467	33929.7	21742.6	836.601	822.712	Avg. Telophase Intensity
																								107	8873	2176	497	33839.6	21645.9	904.921		(midway through ch. separation)

## Sheet: MT Intensity Statistics
MT Intenisity Raw Data Grouped by Stage (Fig 3A)				*Data & calculations for Fig. 3B are below								Descriptive Statistics for MT Intenisities by Stage (Fig 3A)							Control vs. TS mutants Mann Whitney Tests for MT Intensity for Each Stage (Fig 3A)
																			Cage
																			Control vs. zyg-9(or1984ts)			Control vs. zyg-9(or634ts)			Control vs. tac-1(or455ts)
	Cage											[CAGE]	Mean	Std. Deviation	Std. Error of Mean	Sample Size	SQRT N		Mann Whitney test			Mann Whitney test			Mann Whitney test
Control	13070.5	8948.72	5519.12	4896.88	5917.94	8784.32	6382.19	6523.14				Control	7505.35	2677.55	946.657	8	2.82843		P value	0.8884		P value	0.0155		P value	0.0464
zyg-9(or1984ts)	9682.64	6114.8	8450.7	9128.91	6026.25	4392.61	8599.55	6296.92	7045.14			zyg-9(or1984ts)	7304.17	1753.06	584.354	9	3		Exact or approximate P value?	Exact		Exact or approximate P value?	Exact		Exact or approximate P value?	Exact
zyg-9(or634ts)	3805.92	4689.26	2846.66	3978.13	3948.48	5276.29	4483.32	5144.33	7084.6	8813.97		zyg-9(or634ts)	5007.1	1750.07	553.421	10	3.16228		P value summary	ns		P value summary	*		P value summary	*
tac-1(or455ts)	12904.9	9332.43	11440.7	13206.6	9193.01	8811.06	7855.19	7275.44	7125.89			tac-1(or455ts)	9682.81	2309.91	769.969	9	3		Significantly different (P < 0.05)?	No		Significantly different (P < 0.05)?	Yes		Significantly different (P < 0.05)?	Yes
																			One- or two-tailed P value?	Two-tailed		One- or two-tailed P value?	Two-tailed		One- or two-tailed P value?	Two-tailed
																			Sum of ranks in column A,B	70 , 83		Sum of ranks in column A,C	103 , 68		Sum of ranks in column A,D	51 , 102
																			Mann-Whitney U	34		Mann-Whitney U	13		Mann-Whitney U	15
																			Multipolar
																			Control vs. zyg-9(or1984ts)			Control vs. zyg-9(or634ts)			Control vs. tac-1(or455ts)
	Multipolar											[Multipolar]	Mean	Std. Deviation	Std. Error of Mean	Sample Size	SQRT N		Mann Whitney test			Mann Whitney test			Mann Whitney test
Control	4238.6	4836.71	3721.84	6765.64	2454.88	9140.5	5065.91	3904.95				Control	5016.13	2076.41	734.122	8	2.82843		P value	0.3704		P value	0.8286		P value	0.001
zyg-9(or1984ts)	4742.39	4582.55	4904.63	6647.96	2806.29	5641.08	5366.74	5819.03	10722.9			zyg-9(or1984ts)	5692.62	2163	721	9	3		Exact or approximate P value?	Exact		Exact or approximate P value?	Exact		Exact or approximate P value?	Exact
zyg-9(or634ts)	3705.48	3820.7	2720.82	5050.16	3248.82	4311.42	4416.9	5167.6	8106.36	5414.56		zyg-9(or634ts)	4596.28	1504.22	475.675	10	3.16228		P value summary	ns		P value summary	ns		P value summary	***
tac-1(or455ts)	13130	8658.08	12301	10827.9	8825.91	6980.43	8402.29	10437.1	10656.8			tac-1(or455ts)	10024.4	1976.22	658.741	9	3		Significantly different (P < 0.05)?	No		Significantly different (P < 0.05)?	No		Significantly different (P < 0.05)?	Yes
																			One- or two-tailed P value?	Two-tailed		One- or two-tailed P value?	Two-tailed		One- or two-tailed P value?	Two-tailed
																			Sum of ranks in column A,B	62 , 91		Sum of ranks in column A,C	79 , 92		Sum of ranks in column A,D	40 , 113
																			Mann-Whitney U	26		Mann-Whitney U	37		Mann-Whitney U	4
																			Metaphase
																			Control vs. zyg-9(or1984ts)			Control vs. zyg-9(or634ts)			Control vs. tac-1(or455ts)
	Metaphase											[Metaphase]	Mean	Std. Deviation	Std. Error of Mean	Sample Size	SQRT N		Mann Whitney test			Mann Whitney test			Mann Whitney test
Control	4755.53	5144.85	3599.36	6613.92	3268.6	7148.32	5713.03	6820.19				Control	5382.98	1459.38	515.967	8	2.82843		P value	0.0927		P value	0.6965		P value	<0.0001
zyg-9(or1984ts)	8001.52	6249.11	5135.84	8397.11	3625.85	6838.53	5791.94	7799.47	11953.7			zyg-9(or1984ts)	7088.12	2370.99	790.33	9	3		Exact or approximate P value?	Exact		Exact or approximate P value?	Exact		Exact or approximate P value?	Exact
zyg-9(or634ts)	3468.31	3730.69	4542.97	7224.65	4130.04	4105.81	6087.84	6838.93	10707.5	7703.52		zyg-9(or634ts)	5854.03	2305.26	728.988	10	3.16228		P value summary	ns		P value summary	ns		P value summary	****
tac-1(or455ts)	19656.2	11521.7	17818.3	16237.2	19478.3	9946.74	9716.68	9553.58	11935.5			tac-1(or455ts)	13984.9	4279.86	1426.62	9	3		Significantly different (P < 0.05)?	No		Significantly different (P < 0.05)?	No		Significantly different (P < 0.05)?	Yes
																			One- or two-tailed P value?	Two-tailed		One- or two-tailed P value?	Two-tailed		One- or two-tailed P value?	Two-tailed
																			Sum of ranks in column A,B	54 , 99		Sum of ranks in column A,C	71 , 100		Sum of ranks in column A,D	36 , 117
																			Mann-Whitney U	18		Mann-Whitney U	35		Mann-Whitney U	0
																			Anaphase
																			Control vs. zyg-9(or1984ts)			Control vs. zyg-9(or634ts)			Control vs. tac-1(or455ts)
	Anaphase											[Anaphase]	Mean	Std. Deviation	Std. Error of Mean	Sample Size	SQRT N		Mann Whitney test			Mann Whitney test			Mann Whitney test
Control	3120.78	5351.2	3209.72	5863.16	2919.34	7251.32	6370.68	5003.61				Control	4886.23	1637.85	579.066	8	2.82843		P value	0.0745		P value	0.9654		P value	0.0111
zyg-9(or1984ts)	7846.62	4989.25	5162.45	8330.7	3044.79	7344.69	6810.38	8505.1	8760.18			zyg-9(or1984ts)	6754.91	1953.48	651.159	9	3		Exact or approximate P value?	Exact		Exact or approximate P value?	Exact		Exact or approximate P value?	Exact
zyg-9(or634ts)	4131.88	3625.41	3494.31	4343.38	3397.45	3123.78	3098.97	6269.63	10131.7	6616.64		zyg-9(or634ts)	4823.32	2243.3	709.394	10	3.16228		P value summary	ns		P value summary	ns		P value summary	*
tac-1(or455ts)	14782.2	8301.52	14840.2	11466.1	13310	8609.46	7988.79	4237.93	4501.98			tac-1(or455ts)	9782.02	4050.74	1350.25	9	3		Significantly different (P < 0.05)?	No		Significantly different (P < 0.05)?	No		Significantly different (P < 0.05)?	Yes
																			One- or two-tailed P value?	Two-tailed		One- or two-tailed P value?	Two-tailed		One- or two-tailed P value?	Two-tailed
																			Sum of ranks in column A,B	53 , 100		Sum of ranks in column A,C	77 , 94		Sum of ranks in column A,D	46 , 107
																			Mann-Whitney U	17		Mann-Whitney U	39		Mann-Whitney U	10
																			Telophase
																			Control vs. zyg-9(or1984ts)			Control vs. zyg-9(or634ts)			Control vs. tac-1(or455ts)
	Telophase											[Telophase]	Mean	Std. Deviation	Std. Error of Mean	Sample Size	SQRT N		Mann Whitney test			Mann Whitney test			Mann Whitney test
Control	464.241	1063.29	325.162	949.324	315.236	871.41	858.139	942.644				Control	723.681	304.033	107.492	8	2.82843		P value	0.5414		P value	0.0545		P value	0.0464
zyg-9(or1984ts)	536.68	189.018	483.22	514.997	587.715	662.841	533.042	727.861	1367.67			zyg-9(or1984ts)	622.56	316.908	105.636	9	3		Exact or approximate P value?	Exact		Exact or approximate P value?	Exact		Exact or approximate P value?	Exact
zyg-9(or634ts)	225.4	364.618	231.276	423.913	361.599	270.221	535.168	718.696	838.545	822.712		zyg-9(or634ts)	479.215	237.391	75.0695	10	3.16228		P value summary	ns		P value summary	ns		P value summary	*
tac-1(or455ts)	2866.86	1289.84	1241.85	1996.28	1106.12	1046.74	912.516	603.719	429.151			tac-1(or455ts)	1277.01	744.451	248.15	9	3		Significantly different (P < 0.05)?	No		Significantly different (P < 0.05)?	No		Significantly different (P < 0.05)?	Yes
																			One- or two-tailed P value?	Two-tailed		One- or two-tailed P value?	Two-tailed		One- or two-tailed P value?	Two-tailed
																			Sum of ranks in column A,B	79 , 74		Sum of ranks in column A,C	98 , 73		Sum of ranks in column A,D	51 , 102
																			Mann-Whitney U	29		Mann-Whitney U	18		Mann-Whitney U	15
MT Intenisity Raw Data Combined Stages (Fig 3B)					Descriptive Statistics for Combined MT Intenisities (Fig 3B)
Control	zyg-9(or1984ts)	zyg-9(or634ts)	tac-1(or455ts)			Control	zyg-9(or1984ts)	zyg-9(or634ts)	tac-1(or455ts)
13070.5	9682.64	3805.92	12904.9		Number of values	40	45	50	45
8948.72	6114.8	4689.26	9332.43
5519.12	8450.7	2846.66	11440.7		Mean	4703	5492	4152	8950
4896.88	9128.91	3978.13	13206.6		Std. Deviation	2815	3086	2552	5080
5917.94	6026.25	3948.48	9193.01		Std. Error of Mean	445	460	361	757.3
8784.32	4392.61	5276.29	8811.06
6382.19	8599.55	4483.32	7855.19		Control vs. TS mutants Mann Whitney Tests for Combined MT Intensities (Fig 3B)
6523.14	6296.92	5144.33	7275.44
4238.6	7045.14	7084.6	7125.89		Control vs. zyg-9(or1984ts)		Control vs. zyg-9(or634ts)		Control vs. tac-1(or455ts)
4836.71	4742.39	8813.97	13130		Mann Whitney test		Mann Whitney test		Mann Whitney test
3721.84	4582.55	3705.48	8658.08		P value	0.1637	P value	0.2387	P value	<0.0001
6765.64	4904.63	3820.7	12301		Exact or approximate P value?	Exact	Exact or approximate P value?	Exact	Exact or approximate P value?	Exact
2454.88	6647.96	2720.82	10827.9		P value summary	ns	P value summary	ns	P value summary	****
9140.5	2806.29	5050.16	8825.91		Significantly different (P < 0.05)?	No	Significantly different (P < 0.05)?	No	Significantly different (P < 0.05)?	Yes
5065.91	5641.08	3248.82	6980.43		One- or two-tailed P value?	Two-tailed	One- or two-tailed P value?	Two-tailed	One- or two-tailed P value?	Two-tailed
3904.95	5366.74	4311.42	8402.29		Sum of ranks in column A,B	1561 , 2094	Sum of ranks in column A,C	1966 , 2129	Sum of ranks in column A,D	1229 , 2426
4755.53	5819.03	4416.9	10437.1		Mann-Whitney U	741	Mann-Whitney U	854	Mann-Whitney U	409
5144.85	10722.9	5167.6	10656.8
3599.36	8001.52	8106.36	19656.2
6613.92	6249.11	5414.56	11521.7
3268.6	5135.84	3468.31	17818.3
7148.32	8397.11	3730.69	16237.2
5713.03	3625.85	4542.97	19478.3
6820.19	6838.53	7224.65	9946.74
3120.78	5791.94	4130.04	9716.68
5351.2	7799.47	4105.81	9553.58
3209.72	11953.7	6087.84	11935.5
5863.16	7846.62	6838.93	14782.2
2919.34	4989.25	10707.5	8301.52
7251.32	5162.45	7703.52	14840.2
6370.68	8330.7	4131.88	11466.1
5003.61	3044.79	3625.41	13310
464.241	7344.69	3494.31	8609.46
1063.29	6810.38	4343.38	7988.79
325.162	8505.1	3397.45	4237.93
949.324	8760.18	3123.78	4501.98
315.236	536.68	3098.97	2866.86
871.41	189.018	6269.63	1289.84
858.139	483.22	10131.7	1241.85
942.644	514.997	6616.64	1996.28
	587.715	225.4	1106.12
	662.841	364.618	1046.74
	533.042	231.276	912.516
	727.861	423.913	603.719
	1367.67	361.599	429.151
		270.221
		535.168
		718.696
		838.545
		822.712
