# Supplementary material for: C. elegans XMAP215/ZYG-9 and TACC/TAC-1 act at multiple times during oocyte meiotic spindle assembly and promote both spindle pole coalescence and stability
Source: PLoS Genet. 2023 Jan 6;19(1):e1010363. doi: 10.1371/journal.pgen.1010363 (PMC9851561; doi:10.1371/journal.pgen.1010363)
Supplement: S4 Data — (XLSX) [file pgen.1010363.s043.xlsx]

## Sheet: zyg-9(or1984ts) Spot Statistics
Simple Linear Regressions of GFP::ASPM-1 Spot Volume and Intensities in Control and zyg-9(or1984ts) multipolar up/downshifted oocytes (Fig. 4M-4P)								*Difference in slopes tests to the right
Simple linear regression of Control & zyg-9(or1984ts) Spot Volumes Pre/Post-upshift						Simple linear regression of Control & zyg-9(or1984ts) Spot Volumes Pre/Post-downshift							Are the slopes equal? tests:
		Control Pre-upshift	Control Post-upshift	zyg-9(or1984ts) Pre-upshift	zyg-9(or1984ts) Post-upshift			Control Pre-downshift	Control Post-downshift	zyg-9(or1984ts) Pre-downshift	zyg-9(or1984ts) Post-downshift		Control vs. zyg-9(or1984ts) Pre-upshift volumes				Control vs. zyg-9(or1984ts) Pre-downshift volumes
	Best-fit values						Best-fit values						Are the slopes equal?				Are the slopes equal?
	Slope	0.0007007	0.00771	-0.002821	0.0166		Slope	-0.001303	0.0032	0.01345	-0.005837		F = 11.02. DFn = 1, DFd = 32				F = 171.6. DFn = 1, DFd = 32
	Y-intercept	1.166	1.339	0.8991	0.7859		Y-intercept	1.089	1.637	3.544	2.89		P=0.0023				P<0.0001
	X-intercept	-1664	-173.7	318.7	-47.35		X-intercept	835.5	-511.6	-263.6	495.2
	1/slope	1427	129.7	-354.5	60.25		1/slope	-767.3	312.5	74.37	-171.3		Control vs. zyg-9(or1984ts) Post-upshift volumes				Control vs. zyg-9(or1984ts) Post-downshift volumes
													Are the slopes equal?				Are the slopes equal?
	Std. Error						Std. Error						F = 54.28. DFn = 1, DFd = 34				F = 42.52. DFn = 1, DFd = 34
	Slope	0.000634	0.000869	0.0008508	0.0009673		Slope	0.0008808	0.0008792	0.0007012	0.001071		P<0.0001				P<0.0001
	Y-intercept	0.06863	0.09156	0.0921	0.1019		Y-intercept	0.09534	0.09263	0.0759	0.1129
													Control vs. zyg-9(or1984ts) Pre-upshift intensities				Control vs. zyg-9(or1984ts) Pre-downshift intensities
	95% Confidence Intervals						95% Confidence Intervals						Are the slopes equal?		Are the elevations or intercepts equal?		Are the slopes equal?
	Slope	-0.0006433 to 0.002045	0.005876 to 0.009543	-0.004625 to -0.001017	0.01456 to 0.01864		Slope	-0.003171 to 0.0005639	0.001345 to 0.005055	0.01196 to 0.01493	-0.008097 to -0.003577		F = 2.302. DFn = 1, DFd = 32		F = 31.38. DFn = 1, DFd = 33		F = 33.67. DFn = 1, DFd = 32
	Y-intercept	1.020 to 1.311	1.146 to 1.533	0.7039 to 1.094	0.5709 to 1.001		Y-intercept	0.8868 to 1.291	1.442 to 1.832	3.383 to 3.705	2.652 to 3.128		P=0.1390		P<0.0001		P<0.0001
	X-intercept	-infinity to -630.9	-257.3 to -121.7	155.3 to 1054	-67.90 to -31.02		X-intercept	285.4 to +infinity	-1343 to -289.4	-285.4 to -245.9	380.6 to 752.6
													Control vs. zyg-9(or1984ts) Post-upshift intensities				Control vs. zyg-9(or1984ts) Post-downshift intensities
	Goodness of Fit						Goodness of Fit						Are the slopes equal?				Are the slopes equal?
	R squared	0.07094	0.8224	0.4073	0.9454		R squared	0.1204	0.4379	0.9583	0.6359		F = 45.88. DFn = 1, DFd = 34				F = 146.7. DFn = 1, DFd = 34
	Sy.x	0.1396	0.2075	0.1873	0.2309		Sy.x	0.1939	0.2099	0.1543	0.2558		P<0.0001				P<0.0001
	Is slope significantly non-zero?						Is slope significantly non-zero?
	F	1.222	78.71	10.99	294.4		F	2.189	13.25	367.7	29.69
	DFn, DFd	1, 16	1, 17	1, 16	1, 17		DFn, DFd	1, 16	1, 17	1, 16	1, 17
	P value	0.2854	<0.0001	0.0044	<0.0001		P value	0.1584	0.002	<0.0001	<0.0001
	Deviation from zero?	Not Significant	Significant	Significant	Significant		Deviation from zero?	Not Significant	Significant	Significant	Significant
	Equation	Y = 0.0007007*X + 1.166	Y = 0.007710*X + 1.339	Y = -0.002821*X + 0.8991	Y = 0.01660*X + 0.7859		Equation	Y = -0.001303*X + 1.089	Y = 0.003200*X + 1.637	Y = 0.01345*X + 3.544	Y = -0.005837*X + 2.890
	Data						Data
	Number of X values	18	37	18	37		Number of X values	18	37	18	37
	Maximum number of Y replicates	1	1	1	1		Maximum number of Y replicates	1	1	1	1
	Total number of values	18	19	18	19		Total number of values	18	19	18	19
	Number of missing values	0	18	0	18		Number of missing values	0	18	0	18
Simple linear regression of Control & zyg-9(or1984ts) Spot Intensities Pre/Post-upshift						Simple linear regression of Control & zyg-9(or1984ts) Spot Intensities Pre/Post-downshift
		Control Pre-upshift	Control Post-upshift	zyg-9(or1984ts) Pre-upshift	zyg-9(or1984ts) Post-upshift			Control Pre-downshift	Control Post-downshift	zyg-9(or1984ts) Pre-downshift	zyg-9(or1984ts) Post-downshift
	Best-fit values						Best-fit values
	Slope	-0.000129	0.001186	0.0002689	0.002494		Slope	0.00148	0.001816	0.003096	-0.001461
	Y-intercept	0.197	0.2891	0.1571	0.1537		Y-intercept	0.3019	0.3529	0.6208	0.5658
	X-intercept	1528	-243.6	-584.3	-61.65		X-intercept	-203.9	-194.3	-200.5	387.3
	1/slope	-7754	842.9	3718	401		1/slope	675.5	550.6	323	-684.6
	Std. Error						Std. Error
	Slope	0.0002391	0.0001495	0.0001078	0.0001221		Slope	0.0001527	0.0002012	0.0002327	0.0001809
	Y-intercept	0.02588	0.01575	0.01166	0.01286		Y-intercept	0.01653	0.02119	0.02519	0.01906
	95% Confidence Intervals						95% Confidence Intervals
	Slope	-0.0006358 to 0.0003778	0.0008710 to 0.001502	4.050e-005 to 0.0004974	0.002236 to 0.002751		Slope	0.001157 to 0.001804	0.001392 to 0.002241	0.002602 to 0.003589	-0.001842 to -0.001079
	Y-intercept	0.1422 to 0.2519	0.2558 to 0.3223	0.1324 to 0.1819	0.1266 to 0.1809		Y-intercept	0.2668 to 0.3369	0.3082 to 0.3976	0.5674 to 0.6742	0.5256 to 0.6060
	X-intercept	230.9 to +infinity	-365.6 to -172.4	-3346 to -357.2	-80.10 to -46.46		X-intercept	-237.0 to -181.8	-282.2 to -139.2	-222.5 to -184.1	324.4 to 493.8
	Goodness of Fit						Goodness of Fit
	R squared	0.01786	0.7875	0.2802	0.9609		R squared	0.8545	0.8274	0.9171	0.7932
	Sy.x	0.05262	0.03569	0.02372	0.02914		Sy.x	0.03362	0.04803	0.05123	0.04319
	Is slope significantly non-zero?						Is slope significantly non-zero?
	F	0.291	62.99	6.229	417.3		F	93.94	81.5	176.9	65.2
	DFn, DFd	1, 16	1, 17	1, 16	1, 17		DFn, DFd	1, 16	1, 17	1, 16	1, 17
	P value	0.597	<0.0001	0.0239	<0.0001		P value	<0.0001	<0.0001	<0.0001	<0.0001
	Deviation from zero?	Not Significant	Significant	Significant	Significant		Deviation from zero?	Significant	Significant	Significant	Significant
	Equation	Y = -0.0001290*X + 0.1970	Y = 0.001186*X + 0.2891	Y = 0.0002689*X + 0.1571	Y = 0.002494*X + 0.1537		Equation	Y = 0.001480*X + 0.3019	Y = 0.001816*X + 0.3529	Y = 0.003096*X + 0.6208	Y = -0.001461*X + 0.5658
	Data						Data
	Number of X values	18	37	18	37		Number of X values	18	37	18	37
	Maximum number of Y replicates	1	1	1	1		Maximum number of Y replicates	1	1	1	1
	Total number of values	18	19	18	19		Total number of values	18	19	18	19
	Number of missing values	0	18	0	18		Number of missing values	0	18	0	18

## Sheet: tac-1(or455ts) Spot Statistics
Simple Linear Regressions of GFP::ASPM-1 Spot Volume and Intensities in Control and tac-1(or455ts) multipolar up/downshifted oocytes (Fig. S8A-S8D)								*Difference in slopes tests to the right
Simple linear regression of Control & tac-1(or455ts) Spot Volumes Pre/Post-upshift						Simple linear regression of Control & tac-1(or455ts) Spot Volumes Pre/Post-downshift							Are the slopes equal? tests:
		Control Pre-upshift	Control Post-upshift	tac-1(or455ts) Pre-upshift	tac-1(or455ts) Post-upshift			Control Pre-downshift	Control Post-downshift	tac-1(or455ts) Pre-downshift	tac-1(or455ts) Post-downshift		Control vs. tac-1(or455ts) Pre-upshift volumes				Control vs. tac-1(or455ts) Pre-downshift volumes
	Best-fit values						Best-fit values						Are the slopes equal?		Are the elevations or intercepts equal?		Are the slopes equal?
	Slope	0.0007007	0.00771	-6.686e-05	0.005878		Slope	-0.001303	0.0032	0.00412	-9.453e-05		F = 0.8692. DFn = 1, DFd = 32		F = 44.12. DFn = 1, DFd = 33		F = 20.64. DFn = 1, DFd = 32
	Y-intercept	1.166	1.339	1.376	1.419		Y-intercept	1.089	1.637	2.234	1.804		P=0.3582		P<0.0001		P<0.0001
	X-intercept	-1664	-173.7	20580	-241.4		X-intercept	835.5	-511.6	-542.2	19085
	1/slope	1427	129.7	-14956	170.1		1/slope	-767.3	312.5	242.7	-10579		Control vs. tac-1(or455ts) Post-upshift volumes				Control vs. tac-1(or455ts) Post-downshift volumes
													Are the slopes equal?				Are the slopes equal?
	Std. Error						Std. Error						F = 2.781. DFn = 1, DFd = 34				F = 4.959. DFn = 1, DFd = 34
	Slope	0.000634	0.000869	0.0005253	0.0007411		Slope	0.0008808	0.0008792	0.0008058	0.00119		P=0.1046				P=0.0327
	Y-intercept	0.06863	0.09156	0.05686	0.07808		Y-intercept	0.09534	0.09263	0.08723	0.1253
													Control vs. tac-1(or455ts) Pre-upshift intensities				Control vs. tac-1(or455ts) Pre-downshift intensities
	95% Confidence Intervals						95% Confidence Intervals						Are the slopes equal?				Are the slopes equal?		Are the elevations or intercepts equal?
	Slope	-0.0006433 to 0.002045	0.005876 to 0.009543	-0.001180 to 0.001047	0.004315 to 0.007442		Slope	-0.003171 to 0.0005639	0.001345 to 0.005055	0.002412 to 0.005829	-0.002605 to 0.002416		F = 25.86. DFn = 1, DFd = 32				F = 0.2377. DFn = 1, DFd = 32		F = 144.3. DFn = 1, DFd = 33
	Y-intercept	1.020 to 1.311	1.146 to 1.533	1.256 to 1.497	1.254 to 1.584		Y-intercept	0.8868 to 1.291	1.442 to 1.832	2.049 to 2.419	1.540 to 2.069		P<0.0001				P=0.6292		P<0.0001
	X-intercept	-infinity to -630.9	-257.3 to -121.7	1075 to +infinity	-362.6 to -170.5		X-intercept	285.4 to +infinity	-1343 to -289.4	-860.3 to -409.9	777.3 to +infinity
													Control vs. tac-1(or455ts) Post-upshift intensities				Control vs. tac-1(or455ts) Post-downshift intensities
	Goodness of Fit						Goodness of Fit						Are the slopes equal?				Are the slopes equal?
	R squared	0.07094	0.8224	0.001012	0.7873		R squared	0.1204	0.4379	0.6203	0.0003712		F = 2.235. DFn = 1, DFd = 34				F = 26.01. DFn = 1, DFd = 34
	Sy.x	0.1396	0.2075	0.1156	0.1769		Sy.x	0.1939	0.2099	0.1774	0.284		P=0.1442				P<0.0001
	Is slope significantly non-zero?						Is slope significantly non-zero?
	F	1.222	78.71	0.0162	62.91		F	2.189	13.25	26.14	0.006313
	DFn, DFd	1, 16	1, 17	1, 16	1, 17		DFn, DFd	1, 16	1, 17	1, 16	1, 17
	P value	0.2854	<0.0001	0.9003	<0.0001		P value	0.1584	0.002	0.0001	0.9376
	Deviation from zero?	Not Significant	Significant	Not Significant	Significant		Deviation from zero?	Not Significant	Significant	Significant	Not Significant
	Equation	Y = 0.0007007*X + 1.166	Y = 0.007710*X + 1.339	Y = -6.686e-005*X + 1.376	Y = 0.005878*X + 1.419		Equation	Y = -0.001303*X + 1.089	Y = 0.003200*X + 1.637	Y = 0.004120*X + 2.234	Y = -9.453e-005*X + 1.804
	Data						Data
	Number of X values	18	37	18	37		Number of X values	18	37	18	37
	Maximum number of Y replicates	1	1	1	1		Maximum number of Y replicates	1	1	1	1
	Total number of values	18	19	18	19		Total number of values	18	19	18	19
	Number of missing values	0	18	0	18		Number of missing values	0	18	0	18
Simple linear regression of Control & tac-1(or455ts) Spot Intensities Pre/Post-upshift						Simple linear regression of Control & tac-1(or455ts) Spot Intensities Pre/Post-downshift
		Control Pre-upshift	Control Post-upshift	tac-1(or455ts) Pre-upshift	tac-1(or455ts) Post-upshift			Control Pre-downshift	Control Post-downshift	tac-1(or455ts) Pre-downshift	tac-1(or455ts) Post-downshift
	Best-fit values						Best-fit values
	Slope	-0.000129	0.001186	0.001135	0.001478		Slope	0.00148	0.001816	0.001384	0.0005924
	Y-intercept	0.197	0.2891	0.2445	0.2672		Y-intercept	0.3019	0.3529	0.4145	0.3294
	X-intercept	1528	-243.6	-215.3	-180.8		X-intercept	-203.9	-194.3	-299.5	-556
	1/slope	-7754	842.9	880.7	676.5		1/slope	675.5	550.6	722.5	1688
	Std. Error						Std. Error
	Slope	0.0002391	0.0001495	6.837e-05	0.0001256		Slope	0.0001527	0.0002012	0.0001255	0.0001308
	Y-intercept	0.02588	0.01575	0.007401	0.01323		Y-intercept	0.01653	0.02119	0.01358	0.01378
	95% Confidence Intervals						95% Confidence Intervals
	Slope	-0.0006358 to 0.0003778	0.0008710 to 0.001502	0.0009905 to 0.001280	0.001213 to 0.001743		Slope	0.001157 to 0.001804	0.001392 to 0.002241	0.001118 to 0.001650	0.0003165 to 0.0008684
	Y-intercept	0.1422 to 0.2519	0.2558 to 0.3223	0.2288 to 0.2602	0.2393 to 0.2951		Y-intercept	0.2668 to 0.3369	0.3082 to 0.3976	0.3857 to 0.4433	0.3003 to 0.3585
	X-intercept	230.9 to +infinity	-365.6 to -172.4	-234.3 to -200.3	-240.9 to -138.6		X-intercept	-237.0 to -181.8	-282.2 to -139.2	-349.4 to -265.3	-1120 to -349.6
	Goodness of Fit						Goodness of Fit
	R squared	0.01786	0.7875	0.9452	0.8907		R squared	0.8545	0.8274	0.8838	0.5469
	Sy.x	0.05262	0.03569	0.01505	0.02998		Sy.x	0.03362	0.04803	0.02762	0.03123
	Is slope significantly non-zero?						Is slope significantly non-zero?
	F	0.291	62.99	275.8	138.6		F	93.94	81.5	121.7	20.52
	DFn, DFd	1, 16	1, 17	1, 16	1, 17		DFn, DFd	1, 16	1, 17	1, 16	1, 17
	P value	0.597	<0.0001	<0.0001	<0.0001		P value	<0.0001	<0.0001	<0.0001	0.0003
	Deviation from zero?	Not Significant	Significant	Significant	Significant		Deviation from zero?	Significant	Significant	Significant	Significant
	Equation	Y = -0.0001290*X + 0.1970	Y = 0.001186*X + 0.2891	Y = 0.001135*X + 0.2445	Y = 0.001478*X + 0.2672		Equation	Y = 0.001480*X + 0.3019	Y = 0.001816*X + 0.3529	Y = 0.001384*X + 0.4145	Y = 0.0005924*X + 0.3294
	Data						Data
	Number of X values	18	37	18	37		Number of X values	18	37	18	37
	Maximum number of Y replicates	1	1	1	1		Maximum number of Y replicates	1	1	1	1
	Total number of values	18	19	18	19		Total number of values	18	19	18	19
	Number of missing values	0	18	0	18		Number of missing values	0	18	0	18

## Sheet: Control Spot Volumes
Raw Spot Volume and Intensity Data in Multipolar Upshifts (Fig. 4M-4P & Fig. S8A-S8D)
* if no spots present at timepoint, denoted with an 'x'
	Control multipolar upshifts n=6																								Control multipolar downshifts n=4
	Movie name:				Movie name:				Movie name:				Movie name:				Movie name:				Movie name:				Movie name:				Movie name:				Movie name:				Movie name:
	EU2876_11.15.20_15C_26C_1				EU2876_7.1.21_15C_26C_1				EU2876_7.1.21_15C_26C_2				EU2876_7.1.21_15C_26C_3				EU2876_11.23.21_15C_26C_1				EU2876_11.23.21_15C_26C_2				EU2876_7.1.21_26C_15C_1				EU2876_4.15.22_26C_15C_1				EU2876_4.15.22_26C_15C_2				EU2876_4.15.22_26C_15C_3
Upshift Timepoint (UTP):	29			UTP	29			UTP	24			UTP	33			UTP	47			UTP	30			Upshift Timepoint (UTP):	20			UTP	26			UTP	30			UTP	24
UTP -18	11			UTP -18	11			UTP -18	6			UTP -18	15			UTP -18	29			UTP -18	12			UTP -18	2			UTP -18	8			UTP -18	12			UTP -18	6
UTP +18	47			UTP +18	47			UTP +18	42			UTP +18	51			UTP +18	65			UTP +18	48			UTP +18	38			UTP +18	44			UTP +18	48			UTP +18	42
	Movie Frame	Time from UTP (s)	Spot Volume		Movie Frame	Time from UTP (s)	Spot Volume		Movie Frame	Time from UTP (s)	Spot Volume		Movie Frame	Time from UTP (s)	Spot Volume		Movie Frame	Time from UTP (s)	Spot Volume		Movie Frame	Time from UTP (s)	Spot Volume		Movie Frame	Time from UTP (s)	Spot Volume		Movie Frame	Time from UTP (s)	Spot Volume		Movie Frame	Time from UTP (s)	Spot Volume		Movie Frame	Time from UTP (s)	Spot Volume
	11	-180	1.08		17	-120	0.151		13	-110	1.66		22	-110	1.66		29	-180	0.108		14	-160	0.238		9	-110	1.66		14	-120	1.66		12	-180	1.66		6	-180	1.66
	11	-180	1.66		18	-110	1.66		14	-100	1.66		23	-100	1.66		30	-170	1.66		15	-150	0.108		10	-100	1.66		15	-110	0.367		12	-180	1.66		6	-180	1.66
	11	-180	1.19		19	-100	1.66		14	-100	0.13		24	-90	1.66		30	-170	1.66		15	-150	0.151		11	-90	1.66		16	-100	0.346		12	-180	1.66		6	-180	1.66
	11	-180	0.194		19	-100	0.108		15	-90	1.66		25	-80	1.66		30	-170	1.66		16	-140	1.66		11	-90	1.66		17	-90	0.562		12	-180	1.66		7	-170	1.66
	11	-180	0.389		19	-100	1.66		15	-90	1.66		26	-70	0.151		30	-170	1.66		16	-140	0.216		11	-90	1.66		18	-80	1.66		13	-170	1.66		7	-170	1.66
	11	-180	0.54		19	-100	0.238		15	-90	0.0864		27	-60	0.108		30	-170	0.216		17	-130	1.66		12	-80	1.66		19	-70	0.216		13	-170	1.66		7	-170	0.0864
	11	-180	1.66		20	-90	1.66		15	-90	1.66		28	-50	1.66		30	-170	1.66		17	-130	0.324		12	-80	1.66		19	-70	0.173		13	-170	1.66		7	-170	1.66
	12	-170	1.04		20	-90	1.66		16	-80	1.66		29	-40	0.238		31	-160	1.66		17	-130	0.497		12	-80	1.66		19	-70	0.259		13	-170	0.0648		7	-170	1.66
	12	-170	0.994		20	-90	0.151		16	-80	0.0864		30	-30	0.151		31	-160	1.66		17	-130	1.66		12	-80	1.66		20	-60	0.259		13	-170	1.66		7	-170	1.66
	12	-170	0.389		20	-90	0.864		16	-80	1.66		31	-20	1.66		31	-160	1.66		18	-120	0.173		13	-70	1.66		20	-60	1.66		13	-170	1.66		7	-170	1.66
	12	-170	0.389		20	-90	1.66		16	-80	0.0864		32	-10	0.13		31	-160	1.66		18	-120	0.173		13	-70	1.66		20	-60	0.13		13	-170	1.66		7	-170	1.66
	12	-170	1.66		20	-90	0.173		17	-70	1.66		32	-10	1.66		31	-160	1.66		18	-120	0.216		13	-70	1.66		20	-60	0.13		13	-170	1.66		7	-170	1.66
	13	-160	1.84		20	-90	0.151		17	-70	1.66		32	-10	1.66		32	-150	1.66		18	-120	1.66		13	-70	1.66		20	-60	1.66		14	-160	1.66		7	-170	1.66
	13	-160	0.735		21	-80	1.66		17	-70	1.66		33	0	1.66		32	-150	1.66		18	-120	1.66		13	-70	1.66		20	-60	1.66		14	-160	0.13		8	-160	1.66
	13	-160	1.66		21	-80	1.66		17	-70	0.562		33	0	1.66		32	-150	0.324		19	-110	1.66		14	-60	1.66		20	-60	0.259		14	-160	0.108		8	-160	1.66
	13	-160	1.66		21	-80	0.238		18	-60	1.66		33	0	0.108		32	-150	0.194		19	-110	0.108		14	-60	1.66		20	-60	0.0432		14	-160	1.66		8	-160	0.0864
	13	-160	1.66		21	-80	0.411		18	-60	1.66		33	0	0.13		32	-150	1.66		19	-110	0.216		14	-60	0.151		21	-50	0.432		14	-160	1.66		8	-160	1.66
	13	-160	0.324		21	-80	1.66		18	-60	0.324		34	10	0.324		32	-150	1.66		19	-110	0.303		14	-60	1.66		21	-50	1.66		14	-160	1.66		8	-160	1.66
	13	-160	0.346		21	-80	0.0864		18	-60	0.0864		34	10	1.66		32	-150	1.66		19	-110	1.66		14	-60	1.66		21	-50	0.735		14	-160	1.66		11	-130	0.194
	14	-150	2.12		21	-80	0.519		18	-60	0.13		34	10	1.66		32	-150	1.66		20	-100	1.66		15	-50	1.66		21	-50	1.66		14	-160	1.66		12	-120	1.66
	14	-150	0.13		21	-80	1.66		18	-60	0.173		34	10	1.66		33	-140	1.66		20	-100	0.238		15	-50	1.66		21	-50	0.454		15	-150	1.66		12	-120	1.02
	14	-150	1.66		22	-70	1.66		19	-50	1.66		34	10	1.12		33	-140	1.66		20	-100	0.605		15	-50	1.66		21	-50	0.13		15	-150	1.66		13	-110	0.562
	14	-150	1.66		22	-70	0.0864		19	-50	1.66		35	20	1.47		33	-140	0.13		20	-100	1.66		15	-50	0.411		21	-50	0.0648		15	-150	0.173		13	-110	1.43
	14	-150	1.66		22	-70	0.475		19	-50	1.66		35	20	1.66		33	-140	0.281		21	-90	1.66		15	-50	1.66		21	-50	1.66		15	-150	0.173		14	-100	0.972
	14	-150	0.454		22	-70	1.66		19	-50	1.66		35	20	0.454		33	-140	1.66		21	-90	0.216		15	-50	1.66		22	-40	0.238		15	-150	0.324		14	-100	1.66
	14	-150	1.66		22	-70	1.66		19	-50	0.151		35	20	0.778		34	-130	1.66		21	-90	1.66		16	-40	0.951		22	-40	0.0864		16	-140	0.821		14	-100	1.27
	15	-140	2.31		22	-70	1.66		19	-50	0.648		36	30	4.13		34	-130	1.66		21	-90	0.216		16	-40	0.497		22	-40	0.497		16	-140	1.66		15	-90	0.756
	15	-140	0.0648		22	-70	0.303		20	-40	1.66		36	30	0.54		34	-130	0.0216		21	-90	0.497		16	-40	0.108		22	-40	0.389		16	-140	1.66		15	-90	0.173
	15	-140	0.281		23	-60	0.627		20	-40	0.583		36	30	0.713		34	-130	0.194		21	-90	1.66		16	-40	1.66		22	-40	0.216		17	-130	1.66		15	-90	1.19
	15	-140	1.66		23	-60	0.8		20	-40	1.66		37	40	3.61		34	-130	0.259		22	-80	0.346		16	-40	1.66		22	-40	0.0432		17	-130	0.281		16	-80	0.346
	15	-140	1.66		23	-60	1.4		20	-40	1.66		37	40	0.843		34	-130	0.0864		22	-80	1.66		16	-40	1.66		22	-40	1.66		17	-130	0.605		16	-80	0.281
	15	-140	1.66		23	-60	1.66		20	-40	1.04		37	40	0.216		34	-130	1.66		22	-80	0.389		16	-40	0.0648		22	-40	0.108		17	-130	1.66		16	-80	0.972
	16	-130	2.44		23	-60	1.66		20	-40	1.66		38	50	2.72		34	-130	0.0648		22	-80	0.0864		17	-30	0.0864		22	-40	1.66		17	-130	1.66		17	-70	0.497
	16	-130	0.216		23	-60	0.497		21	-30	0.259		38	50	1.21		35	-120	1.66		22	-80	0.929		17	-30	1.66		22	-40	1.66		17	-130	1.66		17	-70	0.194
	16	-130	0.0648		23	-60	1.66		21	-30	1.66		38	50	0.389		35	-120	0.173		22	-80	1.66		17	-30	0.281		23	-30	1.66		17	-130	1.66		17	-70	1.04
	16	-130	0.13		24	-50	1.92		21	-30	2.33		39	60	3.03		35	-120	1.66		22	-80	1.66		17	-30	1.66		23	-30	0.194		17	-130	0.0432		18	-60	0.713
	17	-120	2.25		24	-50	1.66		21	-30	0.194		39	60	0.346		35	-120	0.648		23	-70	1.66		17	-30	1.66		23	-30	0.972		18	-120	0.497		18	-60	0.519
	17	-120	0.259		24	-50	0.994		22	-20	0.454		39	60	1.62		35	-120	0.108		23	-70	0.497		17	-30	0.151		23	-30	0.281		18	-120	0.411		19	-50	0.821
	17	-120	0.497		24	-50	1.66		22	-20	1.66		40	70	2.4		35	-120	1.66		23	-70	1.66		17	-30	1.66		23	-30	0.216		18	-120	1.66		19	-50	0.216
	17	-120	0.411		24	-50	1.66		22	-20	1.66		40	70	1.66		35	-120	1.66		23	-70	1.66		18	-20	0.972		23	-30	0.173		18	-120	1.66		20	-40	0.692
	18	-110	2.85		24	-50	0.216		22	-20	1.97		40	70	0.475		35	-120	1.66		23	-70	0.173		18	-20	1.66		23	-30	0.367		18	-120	0.173		20	-40	1.66
	18	-110	1.3		24	-50	1.66		22	-20	0.756		40	70	1.47		36	-110	1.66		23	-70	1.66		18	-20	0.389		23	-30	1.66		19	-110	1.66		21	-30	1.08
	18	-110	1.66		25	-40	0.194		22	-20	1.66		41	80	2.4		36	-110	0.411		23	-70	0.216		18	-20	1.66		23	-30	1.66		19	-110	1.66		21	-30	1.58
	18	-110	1.66		25	-40	1.66		23	-10	1.38		41	80	0.151		36	-110	1.66		23	-70	1.66		18	-20	0.108		24	-20	0.281		19	-110	1.66		22	-20	1.15
	18	-110	1.66		25	-40	1.51		23	-10	1.66		41	80	1.71		36	-110	1.66		23	-70	0.8		19	-10	0.303		24	-20	0.756		19	-110	0.0216		22	-20	1.79
	19	-100	2.83		25	-40	1.66		23	-10	2.18		42	90	1.66		36	-110	1.66		23	-70	1.66		19	-10	0.54		24	-20	0.0432		19	-110	1.66		23	-10	1.15
	19	-100	1.66		25	-40	0.864		23	-10	1.92		42	90	2.74		36	-110	0.151		24	-60	0.0864		19	-10	1.49		24	-20	0.692		19	-110	0.13		23	-10	1.58
	19	-100	0.13		25	-40	0.13		23	-10	1.66		42	90	0.432		36	-110	0.497		24	-60	1.66		19	-10	0.929		24	-20	0.216		19	-110	1.66		24	0	1.66
	19	-100	0.519		25	-40	1.66		23	-10	1.66		42	90	1.12		36	-110	0.173		24	-60	0.259		19	-10	1.66		24	-20	1.66		19	-110	1.66		24	0	1.17
	20	-90	2.31		25	-40	1.66		23	-10	0.281		43	100	2.59		36	-110	0.13		24	-60	0.13		19	-10	0.151		24	-20	0.259		19	-110	1.66		25	10	0.303
	20	-90	1.66		25	-40	0.324		24	0	2.23		43	100	0.519		36	-110	0.367		24	-60	0.0432		20	0	3		24	-20	0.0864		20	-100	1.66		25	10	2.64
	20	-90	0.713		25	-40	0.259		24	0	2.59		43	100	0.929		36	-110	1.66		24	-60	0.173		20	0	1.66		25	-10	0.692		20	-100	0.0864		26	20	0.648
	21	-80	3		26	-30	1.66		24	0	2.01		44	110	3		37	-100	1.66		24	-60	1.66		20	0	1.64		25	-10	0.692		20	-100	1.66		26	20	2.68
	21	-80	0.194		26	-30	1.66		24	0	1.66		44	110	2.12		37	-100	1.66		24	-60	0.497		20	0	0.216		25	-10	0.194		20	-100	1.66		27	30	2.25
	21	-80	1.66		26	-30	1.97		24	0	1.66		45	120	3.03		37	-100	0.0864		24	-60	1.66		21	10	0.713		25	-10	0.303		20	-100	0.692		27	30	2.94
	22	-70	2.81		26	-30	0.0216		24	0	1.66		45	120	2.12		37	-100	1.66		24	-60	1.66		21	10	2.03		26	0	0.454		20	-100	0.756		28	40	1.99
	22	-70	1.66		26	-30	1.82		24	0	1.66		46	130	2.9		37	-100	0.648		25	-50	0.0216		21	10	1.79		26	0	0.475		20	-100	0.346		28	40	2.49
	22	-70	1.66		26	-30	0.303		24	0	1.66		46	130	1.86		37	-100	0.13		25	-50	1.66		21	10	0.519		26	0	1.66		20	-100	1.66		29	50	1.6
	22	-70	1.66		26	-30	0.173		25	10	1.88		47	140	3.07		37	-100	0.432		25	-50	0.648		21	10	1.66		26	0	1.32		21	-90	2.68		29	50	1.4
	22	-70	0.151		26	-30	1.66		25	10	2.18		47	140	2.05		37	-100	1.66		25	-50	0.238		21	10	0.194		27	10	0.497		21	-90	1.66		30	60	1.4
	23	-60	2.61		27	-20	1.66		25	10	2.18		48	150	3.39		37	-100	0.0216		25	-50	0.194		22	20	0.475		27	10	0.259		21	-90	2.03		30	60	2.1
	23	-60	1.66		27	-20	2.23		25	10	1.66		48	150	2.38		37	-100	0.367		25	-50	0.303		22	20	0.259		27	10	0.216		21	-90	1.66		31	70	2.38
	23	-60	1.66		27	-20	1.66		25	10	1.66		49	160	3.26		37	-100	0.627		25	-50	1.66		22	20	2.05		27	10	0.951		22	-80	1.53		31	70	2.98
	23	-60	0.194		27	-20	2.23		25	10	0.0648		49	160	2.66		37	-100	0.0864		25	-50	0.151		22	20	1.99		28	20	0.497		22	-80	1.66		32	80	2.79
	23	-60	1.21		27	-20	0.108		26	20	1.88		50	170	3.37		37	-100	1.66		26	-40	1.66		22	20	0.281		28	20	0.0432		22	-80	1.66		32	80	3.05
	24	-50	2.9		28	-10	0.216		26	20	2.59		50	170	2.18		38	-90	1.66		26	-40	0.497		23	30	2.87		28	20	2.25		22	-80	1.66		33	90	2.49
	24	-50	1.66		28	-10	1.97		26	20	2.42		51	180	3.15		38	-90	0.583		26	-40	1.66		23	30	2.23		28	20	1.99		23	-70	1.34		33	90	2.77
	24	-50	0.713		28	-10	1.66		26	20	1.66		51	180	1.53		38	-90	0.411		26	-40	0.0864		23	30	1.66		29	30	1.66		23	-70	1.66		34	100	2.42
	24	-50	0.367		28	-10	1.66		26	20	0.13						38	-90	1.66		26	-40	0.864		23	30	1.66		29	30	0.994		23	-70	1.66		34	100	2.2
	24	-50	1.66		28	-10	0.562		27	30	2.4						38	-90	0.756		26	-40	0.432		24	40	1.58		29	30	1.66		23	-70	1.66		35	110	3.22
	25	-40	2.33		28	-10	1.64		27	30	2.83						38	-90	1.66		26	-40	0.151		24	40	1.34		29	30	1.4		24	-60	1.4		35	110	2.98
	25	-40	1.66		29	0	0.692		27	30	0.346						38	-90	0.303		26	-40	0.173		24	40	2.16		30	40	0.994		24	-60	1.49		36	120	3.41
	25	-40	0.648		29	0	2.96		27	30	1.23						38	-90	1.66		27	-30	1.66		24	40	1.66		30	40	1.66		24	-60	1.66		36	120	3.39
	25	-40	0.0864		29	0	1.66		27	30	0.13						38	-90	1.66		27	-30	0.67		24	40	1.66		30	40	1.66		24	-60	1.69		37	130	3.63
	25	-40	0.367		29	0	1.66		27	30	0.389						39	-80	1.66		27	-30	0.519		25	50	1.66		31	50	1.66		25	-50	3		37	130	3.35
	25	-40	0.432		29	0	1.66		28	40	2.38						39	-80	1.66		27	-30	0.648		25	50	2.51		31	50	0.259		25	-50	2.68		38	140	4.3
	26	-30	2.12		29	0	0.908		28	40	1.66						39	-80	1.66		27	-30	0.238		25	50	2.2		31	50	0.929		26	-40	2.87		38	140	4.04
	26	-30	0.454		29	0	1.71		28	40	2.94						39	-80	1.66		27	-30	1.66		25	50	1.66		31	50	1.66		26	-40	1.66		39	150	4.49
	26	-30	0.0648		30	10	0.194		28	40	0.454						39	-80	1.4		27	-30	1.66		26	60	1.66		31	50	0.238		26	-40	2.51		39	150	1.88
	26	-30	1.04		30	10	0.0216		28	40	0.194						39	-80	1.66		28	-20	1.66		26	60	2.27		31	50	1.02		27	-30	3.11		39	150	2.68
	27	-20	0.735		30	10	1.66		28	40	2.18						39	-80	0.475		28	-20	1.66		26	60	2.57		32	60	1.66		27	-30	2.96		40	160	0.303
	27	-20	0.346		30	10	1.66		29	50	1.79						39	-80	1.4		28	-20	0.972		27	70	0.0216		32	60	0.519		27	-30	1.66		40	160	3.89
	27	-20	0.108		30	10	1.36		29	50	2.44						39	-80	0.151		28	-20	0.151		27	70	2.29		32	60	1.66		28	-20	3.11		40	160	4.73
	27	-20	0.713		30	10	0.735		29	50	0.238						39	-80	1.66		28	-20	0.886		27	70	1.66		32	60	0.886		28	-20	3.35		41	170	2.98
	27	-20	1.66		30	10	1.66		29	50	0.432						39	-80	1.66		28	-20	0.778		27	70	2.4		32	60	1.43		28	-20	1.66		41	170	4.39
	27	-20	0.908		30	10	0.67		29	50	1.6						39	-80	1.66		28	-20	0.0648		27	70	1.66		33	70	1.66		29	-10	1.66		41	170	2.18
	28	-10	1.66		30	10	1.23		29	50	0.389						40	-70	1.66		28	-20	1.66		28	80	1.66		33	70	0.929		29	-10	3.33		42	180	5.25
	28	-10	1.34		31	20	1.15		30	60	1.66						40	-70	1.66		29	-10	1.66		28	80	0.0216		33	70	0.13		29	-10	3.15		42	180	4.28
	28	-10	0.735		31	20	1.6		30	60	1.66						40	-70	0.821		29	-10	1.66		28	80	1.66		33	70	1.34		29	-10	1.66
	28	-10	1.66		31	20	0.692		30	60	2.77						40	-70	1.66		29	-10	1.49		28	80	2.36		34	80	0.151		30	0	3.28
	28	-10	0.864		31	20	2.44		30	60	1.12						40	-70	0.519		29	-10	0.8		28	80	2.66		34	80	1.66		30	0	3.63
	29	0	1.66		32	30	1.56		30	60	1.32						40	-70	0.0216		29	-10	1.66		29	90	1.82		34	80	1.66		31	10	2.92
	29	0	1.47		32	30	1.84		31	70	1.12						40	-70	1.02		29	-10	0.713		29	90	1.66		34	80	1.08		31	10	3.93
	29	0	1.66		32	30	2.44		31	70	1.66						40	-70	1.66		29	-10	0.216		29	90	2.18		35	90	0.259		31	10	1.66
	29	0	1.69		32	30	2.79		31	70	3.24						40	-70	0.151		29	-10	1.66		29	90	0.713		35	90	1.15		32	20	1.66
	29	0	1.66		33	40	1.36		31	70	2.25						40	-70	0.648		30	0	1.66		30	100	1.66		35	90	0.194		32	20	3.24
	29	0	1.66		33	40	1.84		32	80	3.63						41	-60	1.66		30	0	1.66		30	100	1.45		35	90	0.951		32	20	1.66
	29	0	0.173		33	40	2.9		32	80	0.432						41	-60	2.05		30	0	1.66		30	100	1.66		36	100	1.06		32	20	3.65
	29	0	0.735		33	40	1.66		32	80	2.14						41	-60	1.66		30	0	0.583		30	100	3		36	100	0.367		33	30	1.66
	30	10	0.951		33	40	2.81		33	90	1.66						41	-60	0.648		30	0	1.34		30	100	0.648		36	100	1.66		33	30	3.65
	30	10	1.66		34	50	0.692		33	90	4.04						41	-60	1.66		30	0	1.66		31	110	1.79		36	100	0.562		33	30	3.31
	30	10	1.38		34	50	1.47		33	90	1.66						41	-60	0.864		30	0	1.38		31	110	2.77		37	110	1.73		34	40	1.66
	30	10	1.66		34	50	2.87		33	90	2.23						41	-60	1.66		30	0	1.66		31	110	1.66		37	110	0.778		34	40	3.59
	30	10	1.66		34	50	2.18		34	100	4.39						41	-60	1.66		30	0	1.66		31	110	0.692		37	110	0.692		34	40	4.02
	30	10	0.324		35	60	0.303		34	100	1.9						41	-60	1.66		31	10	0.346		32	120	1.71		37	110	0.54		35	50	1.66
	30	10	0.583		35	60	2.64		35	110	2.05						41	-60	0.238		31	10	1.51		32	120	2.87		38	120	0.411		35	50	3.65
	31	20	2.05		35	60	1.12		35	110	2.29						41	-60	0.519		31	10	0.929		32	120	1.66		38	120	0.821		35	50	3.98
	31	20	0.54		35	60	2.79		35	110	1.34						42	-50	2.07		31	10	1.27		32	120	1.84		38	120	0.216		36	60	1.66
	31	20	1.66		36	70	0.0216		36	120	4.32						42	-50	0.843		31	10	1.66		33	130	1.82		38	120	0.194		36	60	3.09
	31	20	1.66		36	70	0.756		36	120	0.67						42	-50	1.66		31	10	1.66		33	130	2.81		39	130	0.0648		36	60	4.08
	31	20	1.66		36	70	3.74		37	130	3.82						42	-50	0.886		32	20	1.6		33	130	1.66		39	130	1.4		37	70	1.66
	32	30	3.59		36	70	2.33		37	130	0.627						42	-50	1.66		32	20	1.66		33	130	2.07		39	130	0.194		37	70	3.33
	32	30	0.8		37	80	3.28		38	140	4.32						42	-50	1.66		32	20	1.21		34	140	2.42		39	130	0.454		37	70	3.59
	32	30	1.66		37	80	2.64		38	140	0.303						42	-50	0.0864		32	20	1.66		34	140	1.66		40	140	0.0864		38	80	1.66
	32	30	1.21		37	80	1.66		39	150	3.89						42	-50	0.713		32	20	1.66		34	140	3.26		40	140	0.713		38	80	3.35
	33	40	3.2		38	90	4.88		39	150	1.23						43	-40	2.33		32	20	1.06		34	140	1.4		40	140	0.389		38	80	3.52
	33	40	1.66		38	90	1.66		40	160	4.08						43	-40	0.692		32	20	0.324		35	150	1.58		40	140	0.54		39	90	1.66
	33	40	1.66		38	90	3.48		40	160	2.59						43	-40	1.66		33	30	2.05		35	150	2.27		41	150	0.411		39	90	3.52
	33	40	0.173		39	100	4.34		41	170	3.15						43	-40	0.497		33	30	1.66		35	150	1.66		41	150	0.324		39	90	3.35
	33	40	0.519		39	100	2.57		41	170	3.18						43	-40	1.66		33	30	1.34		35	150	2.25		41	150	0.843		39	90	1.66
	34	50	3.41		40	110	4		42	180	3.28						43	-40	1.64		33	30	1.66		36	160	1.66		41	150	0.324		40	100	3.18
	34	50	1.66		40	110	0.0864		42	180	2.55						44	-30	1.82		33	30	0.908		36	160	1.66		42	160	0.583		40	100	4.06
	34	50	1.17		40	110	1.66										44	-30	0.562		33	30	0.0216		36	160	2.14		42	160	1.66		40	100	1.66
	34	50	1.34		40	110	1.66										44	-30	1.66		33	30	0.238		36	160	2.38		42	160	0.864		41	110	4.11
	35	60	3.52		40	110	2.66										44	-30	0.497		34	40	3.33		36	160	2.27		42	160	0.756		41	110	1.66
	35	60	1.66		41	120	4.08										44	-30	1.66		34	40	0.281		37	170	2.66		43	170	0.0432		41	110	3.95
	35	60	1.97		41	120	1.66										44	-30	1.73		34	40	0.756		37	170	2.46		43	170	0.346		42	120	4.24
	36	70	3.09		41	120	1.66										45	-20	1.69		34	40	1.66		37	170	2.1		43	170	0.929		42	120	0.281
	36	70	1.66		41	120	0.0864										45	-20	1.66		34	40	1.66		38	180	3.07		43	170	0.108		42	120	3.85
	36	70	0.929		41	120	2.87										45	-20	0.8		35	50	3.11		38	180	4.99		43	170	0.389		43	130	3.65
	36	70	1.47		42	130	3.87										45	-20	0.281		35	50	0.259						44	180	0.13		43	130	0.324
	37	80	2.98		42	130	3.46										45	-20	1.66		35	50	1.66						44	180	0.475		43	130	4.24
	37	80	1.66		43	140	1.66										45	-20	1.66		35	50	0.994						44	180	0.692		44	140	3.82
	37	80	0.605		43	140	3.35										45	-20	1.79		35	50	1.66						44	180	1.21		44	140	0.432
	37	80	0.692		43	140	1.66										46	-10	1.66		36	60	3.35						44	180	0.303		44	140	3.82
	38	90	3.33		43	140	3.2										46	-10	1.66		36	60	0.864										45	150	3.76
	38	90	1.66		44	150	1.66										46	-10	1.1		36	60	0.562										45	150	1.66
	38	90	0.778		44	150	0.13										46	-10	0.756		37	70	4.06										45	150	3.98
	39	100	3.72		44	150	3.72										46	-10	0.281		37	70	1.6										46	160	4.17
	39	100	0.259		44	150	1.3										46	-10	1.66		37	70	0.994										46	160	0.605
	39	100	0.864		44	150	2.07										46	-10	1.73		38	80	3.13										46	160	3.74
	40	110	3.93		45	160	1.66										47	0	1.02		38	80	3.03										47	170	4.04
	40	110	1.66		45	160	0.151										47	0	1.23		38	80	1.62										47	170	0.713
	40	110	0.908		45	160	3.33										47	0	0.13		39	90	2.98										47	170	4.15
	41	120	3.89		45	160	3.26										47	0	1.69		39	90	1.66										48	180	4.02
	41	120	1.66		46	170	1.66										48	10	1.49		39	90	2.85										48	180	5.21
	41	120	1.53		46	170	0.216										48	10	1.34		39	90	1.34
	42	130	3.76		46	170	3.5										48	10	0.324		40	100	3.63
	42	130	1.4		46	170	2.85										48	10	1.06		40	100	2.94
	42	130	1.53		47	180	0.303										49	20	0.0216		40	100	0.778
	43	140	4.21		47	180	3.44										49	20	1.25		41	110	4.15
	43	140	1.27		47	180	3.22										49	20	1.04		41	110	2.66
	43	140	1.58														49	20	0.583		42	120	1.66
	44	150	4.04														49	20	1.47		42	120	3.59
	44	150	1.56														50	30	0.605		42	120	3.07
	44	150	1.9														50	30	1.17		43	130	1.66
	45	160	4.58														50	30	1.66		43	130	3.57
	45	160	1.47														50	30	0.908		43	130	3.26
	45	160	1.51														50	30	1.82		44	140	0.216
	46	170	3.52														51	40	1.08		44	140	4.47
	46	170	1.64														51	40	1.66		44	140	3.24
	46	170	1.12														51	40	1.19		45	150	0.475
	47	180	0.0432														51	40	0.216		45	150	4.41
	47	180	3.52														51	40	2.03		45	150	3.91
	47	180	0.259														52	50	2.7		46	160	1.66
	47	180	0.583														52	50	0.605		46	160	4.17
																	52	50	2.14		46	160	3.54
																	53	60	3.26		47	170	1.66
																	53	60	0.324		47	170	3.85
																	53	60	2.74		47	170	3.52
																	54	70	2.64		48	180	1.66
																	54	70	0.108		48	180	1.66
																	54	70	2.51		48	180	4.52
																	55	80	1.66		48	180	4
																	55	80	2.29
																	55	80	1.66
																	55	80	2.79
																	56	90	3.26
																	56	90	1.66
																	56	90	3.09
																	57	100	3.85
																	57	100	1.66
																	57	100	1.71
																	58	110	3.85
																	58	110	1.66
																	58	110	2.31
																	59	120	3.89
																	59	120	1.66
																	59	120	3.28
																	60	130	4.39
																	60	130	1.66
																	60	130	1.66
																	60	130	3.82
																	61	140	4.37
																	61	140	0.13
																	61	140	3.44
																	62	150	4.45
																	62	150	1.66
																	62	150	0.735
																	62	150	3.15
																	63	160	3.78
																	63	160	0.972
																	63	160	1.36
																	64	170	4.67
																	64	170	1.19
																	64	170	1.34
																	65	180	4.32
																	65	180	1.02
																	65	180	0.583

## Sheet: or1984ts Spot Volumes
Raw Spot Volume and Intensity Data in Multipolar Upshifts (Fig. 4M-4P)
* if no spots present at timepoint, denoted with an 'x'
	zyg-9(or1984ts) multipolar upshifts n=5																				zyg-9(or1984ts) multipolar downshifts n=5
	Movie name:				Movie name:				Movie name:				Movie name:				Movie name:				Movie name:				Movie name:				Movie name:				Movie name:				Movie name:
	EU3095_8.28.19_15C_26C_2				EU3095_8.28.19_15C_26C_3				EU3095_8.28.19_15C_26C_4				EU3095_8.28.19_15C_26C_6				EU3095_9.29.19_15C_26C_1				EU3095_12.2.20_26C_15C_1				EU3095_12.2.20_26C_15C_2				EU3095_12.2.20_26C_15C_3				EU3095_12.2.20_26C_15C_4				EU3095_12.3.20_26C_15C_1
Upshift Timepoint (UTP):	71			UTP	59			UTP	55			UTP	59			UTP	56			Upshift Timepoint (UTP):	33			UTP	37			UTP	38			UTP	26			UTP	26
UTP -18	53			UTP -18	41			UTP -18	37			UTP -18	41			UTP -18	38			UTP -18	15			UTP -18	19			UTP -18	20			UTP -18	8			UTP -18	8
UTP +18	89			UTP +18	77			UTP +18	73			UTP +18	77			UTP +18	74			UTP +18	51			UTP +18	55			UTP +18	56			UTP +18	44			UTP +18	44
	Movie Frame	Time from UTP (s)	Spot Volume		Movie Frame	Time from UTP (s)	Spot Volume		Movie Frame	Time from UTP (s)	Spot Volume		Movie Frame	Time from UTP (s)	Spot Volume		Movie Frame	Time from UTP (s)	Spot Volume		Movie Frame	Time from UTP (s)	Spot Volume		Movie Frame	Time from UTP (s)	Spot Volume		Movie Frame	Time from UTP (s)	Spot Volume		Movie Frame	Time from UTP (s)	Spot Volume		Movie Frame	Time from UTP (s)	Spot Volume
	53	-180	1.27		41	-180	x		37	-180	1.66		41	-180	x		38	-180	1.66		15	-180	1.3		19	-180	1.36		20	-180	2.55		8	-180	0.13		8	-180	0.0864
	53	-180	1.66		42	-170	x		38	-170	1.66		42	-170	x		38	-180	1.66		15	-180	0.151		19	-180	3.35		20	-180	0.432		8	-180	0.303		8	-180	0.0864
	53	-180	1.66		43	-160	x		39	-160	0.259		43	-160	x		38	-180	1.66		15	-180	0.583		19	-180	2.01		20	-180	1.88		8	-180	0.562		9	-170	1.66
	53	-180	0.238		44	-150	1.66		40	-150	0.367		44	-150	x		38	-180	1.66		16	-170	1.66		19	-180	0.194		20	-180	0.324		8	-180	0.972		10	-160	0.259
	53	-180	1.66		45	-140	1.66		41	-140	1.66		45	-140	1.66		38	-180	1.15		16	-170	0.259		19	-180	1.1		20	-180	0.475		8	-180	0.994		11	-150	0.238
	53	-180	0.627		45	-140	1.66		42	-130	1.66		45	-140	0.108		38	-180	1.66		16	-170	0.713		19	-180	2.81		21	-170	1.84		8	-180	0.8		12	-140	0.432
	54	-170	1.6		45	-140	1.66		42	-130	1.66		47	-120	1.66		38	-180	1.66		16	-170	0.951		20	-170	1.64		21	-170	0.627		8	-180	3.74		13	-130	0.562
	54	-170	0.346		47	-120	0.0864		43	-120	1.66		47	-120	1.66		38	-180	1.66		17	-160	0.303		20	-170	4.11		21	-170	1.99		8	-180	1.79		14	-120	0.454
	55	-160	0.108		47	-120	0.778		43	-120	1.66		48	-110	0.303		39	-170	1.66		17	-160	1.12		20	-170	1.08		21	-170	0.756		8	-180	0.951		14	-120	0.151
	55	-160	2.2		48	-110	0.194		44	-110	1.66		48	-110	1.66		39	-170	1.66		17	-160	0.67		20	-170	1.66		22	-160	2.9		9	-170	0.951		14	-120	1.71
	55	-160	0.0648		48	-110	0.194		45	-100	1.66		48	-110	0.238		39	-170	1.66		17	-160	1.66		20	-170	0.346		22	-160	2.12		9	-170	1.12		15	-110	2.33
	55	-160	1.66		48	-110	1.66		45	-100	1.66		49	-100	0.108		39	-170	1.66		17	-160	0.605		20	-170	3.5		22	-160	1.75		9	-170	0.411		15	-110	0.411
	56	-150	1.84		49	-100	1.3		46	-90	1.66		49	-100	0.843		39	-170	1.66		17	-160	1.06		21	-160	0.713		22	-160	0.454		9	-170	1.32		15	-110	1.66
	56	-150	0.497		50	-90	0.519		47	-80	1.66		49	-100	1.66		39	-170	1.06		18	-150	1.3		21	-160	3.89		23	-150	1.23		9	-170	2.49		16	-100	1.66
	56	-150	1.66		50	-90	0.0864		47	-80	0.108		49	-100	1.66		39	-170	1.66		18	-150	0.216		21	-160	0.821		23	-150	1.47		9	-170	0.303		16	-100	1.12
	57	-140	2.29		50	-90	1.66		48	-70	0.173		50	-90	0.194		39	-170	1.66		18	-150	0.0216		21	-160	1.58		23	-150	1.1		9	-170	1.73		16	-100	2.44
	57	-140	0.411		51	-80	0.0864		48	-70	1.66		50	-90	0.346		39	-170	1.66		18	-150	1.66		21	-160	4.04		23	-150	2.14		9	-170	1.58		16	-100	0.648
	57	-140	0.303		51	-80	0.0216		49	-60	0.194		50	-90	0.67		40	-160	1.66		18	-150	0.497		22	-150	0.648		23	-150	0.0648		9	-170	1.79		17	-90	2.1
	57	-140	1.66		51	-80	1.66		49	-60	0.281		50	-90	1.66		40	-160	1.66		18	-150	0.216		22	-150	0.713		23	-150	2.38		10	-160	0.367		17	-90	2.85
	57	-140	1.66		51	-80	0.0432		50	-50	0.281		51	-80	0.432		40	-160	1.66		18	-150	1.58		22	-150	3.26		23	-150	0.735		10	-160	0.108		17	-90	0.886
	58	-130	1.02		51	-80	1.66		50	-50	1.66		51	-80	0.303		40	-160	0.432		19	-140	2.51		22	-150	0.778		23	-150	0.8		10	-160	0.778		17	-90	1.66
	59	-120	2.01		52	-70	1.66		51	-40	0.108		51	-80	0.151		40	-160	1.66		19	-140	0.324		22	-150	1.56		24	-140	0.778		10	-160	0.0216		17	-90	4.19
	59	-120	0.346		52	-70	0.108		51	-40	1.66		51	-80	1.17		41	-150	1.66		19	-140	0.389		22	-150	0.173		24	-140	0.756		10	-160	0.519		17	-90	0.216
	59	-120	1.66		52	-70	1.66		52	-30	0.13		51	-80	0.13		41	-150	1.66		19	-140	2.23		22	-150	3.24		24	-140	2.31		10	-160	1.49		18	-80	1.79
	60	-110	1.79		52	-70	0.0648		52	-30	1.66		52	-70	0.713		41	-150	1.66		20	-130	2.92		23	-140	0.908		24	-140	1.36		10	-160	2.07		18	-80	3.31
	60	-110	0.67		53	-60	1.66		53	-20	1.66		52	-70	1.21		41	-150	1.66		20	-130	0.151		23	-140	0.713		24	-140	2.53		10	-160	0.303		18	-80	1.88
	60	-110	0.303		53	-60	1.66		53	-20	1.66		53	-60	0.454		41	-150	1.66		20	-130	0.303		23	-140	3.8		24	-140	0.778		10	-160	4.39		18	-80	2.07
	60	-110	0.778		53	-60	1.66		53	-20	1.66		53	-60	0.303		42	-140	0.346		20	-130	0.194		23	-140	1.66		24	-140	2.44		10	-160	1.12		18	-80	5.42
	61	-100	1.21		53	-60	0.281		54	-10	1.66		53	-60	1.02		42	-140	1.66		20	-130	2.79		23	-140	2.1		25	-130	1.43		10	-160	2.23		19	-70	3.15
	61	-100	0.627		53	-60	0.0864		54	-10	0.411		54	-50	0.0864		42	-140	1.66		21	-120	2.25		23	-140	3.2		25	-130	1.27		11	-150	0.194		19	-70	1.84
	62	-90	1.6		53	-60	0.108		54	-10	1.66		54	-50	1.66		42	-140	1.66		21	-120	0.562		24	-130	1.04		25	-130	0.0216		11	-150	1.66		19	-70	3.91
	63	-80	1.84		54	-50	1.66		54	-10	1.66		54	-50	0.994		42	-140	1.66		21	-120	0.583		24	-130	1.06		25	-130	1.53		11	-150	1.66		19	-70	5.14
	63	-80	0.0216		54	-50	0.216		55	0	0.367		54	-50	1.66		42	-140	1.66		21	-120	0.929		24	-130	3.89		25	-130	1.1		11	-150	0.8		20	-60	3.24
	63	-80	0.756		54	-50	1.66		55	0	0.778		54	-50	1.66		43	-130	0.713		21	-120	0.562		24	-130	1.66		25	-130	2.68		11	-150	1.88		20	-60	1.77
	63	-80	0.324		55	-40	0.454		55	0	1.66		55	-40	1.17		43	-130	1.66		21	-120	2.23		24	-130	2.57		25	-130	4.19		11	-150	0.389		20	-60	4.26
	64	-70	1.36		55	-40	1.66		55	0	1.66		55	-40	0.497		43	-130	1.66		22	-110	1.66		24	-130	3.26		26	-120	1.86		11	-150	1.75		20	-60	5.12
	64	-70	1.94		55	-40	1.66		56	10	0.519		55	-40	1.66		43	-130	1.66		22	-110	2.16		25	-120	0.497		26	-120	0.605		11	-150	0.216		21	-50	3.44
	64	-70	1.02		55	-40	1.66		56	10	1.06		55	-40	0.0864		43	-130	1.66		22	-110	1.25		25	-120	0.843		26	-120	0.194		11	-150	2.14		21	-50	2.03
	65	-60	0.432		56	-30	1.77		56	10	1.66		56	-30	0.432		43	-130	1.66		22	-110	2.03		25	-120	1.66		26	-120	1.51		11	-150	1.32		21	-50	4.13
	65	-60	0.843		56	-30	0.562		56	10	1.66		56	-30	1.66		43	-130	1.66		23	-100	1.75		25	-120	3.78		26	-120	4.13		11	-150	1.71		21	-50	5.01
	65	-60	0.216		56	-30	1.66		57	20	1.66		56	-30	1.66		44	-120	1.3		23	-100	2.49		25	-120	2.72		26	-120	3		11	-150	2.05		22	-40	3.2
	65	-60	0.151		56	-30	0.0216		57	20	1.66		56	-30	1.66		44	-120	0.0648		23	-100	0.346		25	-120	2.87		26	-120	0.8		12	-140	3.74		22	-40	2.16
	66	-50	0.389		56	-30	1.66		57	20	0.194		56	-30	1.66		44	-120	1.66		23	-100	1.02		26	-110	0.389		26	-120	0.324		12	-140	1.66		22	-40	4.04
	66	-50	0.432		57	-20	0.908		57	20	1.66		57	-20	0.216		44	-120	1.66		23	-100	2.81		26	-110	4.99		27	-110	1.43		12	-140	1.45		22	-40	5.1
	66	-50	0.475		57	-20	0.908		58	30	1.66		57	-20	0.194		44	-120	1.66		24	-90	2.2		26	-110	1.66		27	-110	0.583		12	-140	2.79		23	-30	3.48
	66	-50	0.908		57	-20	1.66		58	30	1.66		57	-20	0.367		45	-110	1.66		24	-90	2.72		26	-110	2.83		27	-110	2.36		12	-140	1.23		23	-30	2.77
	67	-40	0.648		57	-20	1.66		58	30	0.238		57	-20	1.66		45	-110	1.15		24	-90	0.303		26	-110	1.15		27	-110	4.45		12	-140	1.75		23	-30	4.02
	67	-40	1.66		57	-20	0.367		58	30	0.54		57	-20	0.0648		45	-110	0.0216		24	-90	0.54		27	-100	4.91		27	-110	3.67		12	-140	1.99		23	-30	4.99
	67	-40	0.475		58	-10	1.06		59	40	1.66		57	-20	0.216		45	-110	0.583		24	-90	3.28		27	-100	3.05		27	-110	0.259		13	-130	0.324		24	-20	3.46
	67	-40	1.06		58	-10	1.79		59	40	1.66		58	-10	1.66		45	-110	1.66		25	-80	0.951		27	-100	1.56		28	-100	2.2		13	-130	0.346		24	-20	2.29
	68	-30	0.194		58	-10	1.66		59	40	0.497		58	-10	0.648		45	-110	1.66		25	-80	0.627		28	-90	5.81		28	-100	0.0432		13	-130	1.66		24	-20	4.06
	68	-30	0.259		58	-10	1.66		59	40	0.173		58	-10	0.994		45	-110	1.66		25	-80	2.66		28	-90	3.15		28	-100	4.3		13	-130	3.41		24	-20	5.1
	68	-30	0.54		58	-10	0.108		59	40	0.151		58	-10	0.346		46	-100	1.66		25	-80	0.0864		28	-90	1.92		28	-100	2.03		13	-130	2.74		25	-10	3.46
	68	-30	0.411		58	-10	0.605		60	50	1.66		58	-10	0.367		46	-100	1.66		25	-80	1.66		29	-80	5.23		28	-100	3.57		13	-130	1.45		25	-10	2.27
	68	-30	1.69		59	0	3.52		60	50	0.562		58	-10	1.66		46	-100	1.66		25	-80	2.36		29	-80	2.98		28	-100	0.692		13	-130	1.23		25	-10	3.78
	69	-20	0.324		59	0	1.66		60	50	1.66		59	0	0.0216		46	-100	1.43		26	-70	0.713		29	-80	1.34		29	-90	2.4		13	-130	1.79		25	-10	4.67
	69	-20	0.151		59	0	1.12		60	50	0.367		59	0	0.367		46	-100	1.66		26	-70	1.66		30	-70	5.27		29	-90	4.26		14	-120	1.66		26	0	3.72
	69	-20	0.281		59	0	1.66		60	50	0.13		59	0	0.648		46	-100	1.66		26	-70	1.04		30	-70	3.11		29	-90	2.1		14	-120	3.07		26	0	1.92
	69	-20	1.9		59	0	0.562		61	60	0.713		59	0	0.454		46	-100	1.66		26	-70	2.74		30	-70	1.19		29	-90	3.74		14	-120	3.74		26	0	4.3
	70	-10	0.259		60	10	3.59		61	60	1.66		59	0	0.0432		47	-90	1.66		26	-70	0.0864		31	-60	5.25		29	-90	0.562		14	-120	2.12		26	0	4.41
	70	-10	0.346		60	10	1.66		61	60	0.886		59	0	1.04		48	-80	1.66		26	-70	3.03		31	-60	3		30	-80	2.03		14	-120	1.62		27	10	2.12
	70	-10	1.66		60	10	1.66		61	60	1.66		60	10	0.194		49	-70	1.66		27	-60	0.259		31	-60	0.692		30	-80	3.89		14	-120	4.15		27	10	4.19
	70	-10	1.6		60	10	0.238		61	60	0.281		60	10	0.108		49	-70	1.66		27	-60	1.27		32	-50	5.73		30	-80	2.27		15	-110	0.346		27	10	4.21
	70	-10	2.4		60	10	0.648		61	60	0.108		60	10	0.54		50	-60	1.66		27	-60	2.77		32	-50	3.31		30	-80	3.74		15	-110	3.82		27	10	5.08
	71	0	0.324		61	20	0.324		62	70	1.66		60	10	0.735		50	-60	1.66		27	-60	3.11		32	-50	1.66		30	-80	1.04		15	-110	3.74		28	20	1.49
	71	0	0.303		61	20	2.23		62	70	0.756		60	10	0.151		50	-60	1.66		28	-50	0.497		33	-40	5.29		31	-70	2.57		15	-110	1.49		28	20	3.78
	71	0	1.17		61	20	1.66		62	70	1.1		61	20	0.346		51	-50	1.66		28	-50	4.06		33	-40	1.66		31	-70	4.06		15	-110	0.281		28	20	4.15
	71	0	2.07		61	20	0.8		62	70	1.25		61	20	0.908		51	-50	1.66		28	-50	2.83		33	-40	3.57		31	-70	3.03		15	-110	3.8		28	20	2.96
	72	10	0.324		62	30	0.108		63	80	0.432		61	20	1.66		51	-50	1.66		28	-50	1.21		34	-30	3.76		31	-70	3.22		16	-100	3.65		29	30	1.66
	72	10	1.66		62	30	1.66		63	80	1.12		62	30	1.66		52	-40	1.66		29	-40	0.303		34	-30	1.15		31	-70	0.864		16	-100	1.66		29	30	4.49
	72	10	0.562		62	30	1.66		63	80	1.66		62	30	1.15		52	-40	0.0216		29	-40	3.72		34	-30	3.82		32	-60	2.49		16	-100	3.46		29	30	4.28
	72	10	0.346		62	30	0.67		63	80	1.66		62	30	0.713		52	-40	1.66		29	-40	0.151		35	-20	4.49		32	-60	3.98		16	-100	0.972		29	30	4.73
	72	10	2.66		63	40	1.73		63	80	0.929		62	30	0.367		53	-30	1.66		29	-40	2.64		35	-20	1.17		32	-60	2.83		16	-100	1.66		30	40	0.432
	73	20	0.151		63	40	2.61		64	90	1.3		62	30	0.108		53	-30	1.66		29	-40	0.692		35	-20	3.67		32	-60	2.98		16	-100	4.21		30	40	2.81
	73	20	1.92		63	40	0.929		64	90	1.66		63	40	0.0648		53	-30	0.151		30	-30	3.89		36	-10	5.45		32	-60	0.972		17	-90	3.57		30	40	1.66
	74	30	0.13		63	40	0.0432		64	90	0.821		63	40	0.692		53	-30	1.66		30	-30	1.66		36	-10	3.31		33	-50	2.51		17	-90	4.3		30	40	4.26
	74	30	0.648		63	40	1.69		64	90	1.66		63	40	1.66		54	-20	0.0864		30	-30	0.54		37	0	5.14		33	-50	3.76		17	-90	0.951		30	40	4.47
	74	30	0.13		64	50	3.05		64	90	0.238		63	40	0.8		54	-20	1.66		30	-30	2.27		37	0	3.59		33	-50	2.96		17	-90	4.34		31	50	0.281
	74	30	2.96		64	50	3.33		64	90	1.66		63	40	0.216		54	-20	0.0864		31	-20	4.88		38	10	3.78		33	-50	0.519		18	-80	3.57		31	50	3.8
	75	40	0.281		64	50	0.238		65	100	1.08		63	40	0.324		54	-20	1.66		31	-20	1.66		38	10	0.67		33	-50	2.98		18	-80	5.25		31	50	1.66
	75	40	1.86		64	50	1.9		65	100	1.51		64	50	0.0864		54	-20	1.66		31	-20	0.324		38	10	3.63		34	-40	2.57		18	-80	1.27		31	50	4.58
	75	40	0.324		65	60	3.31		65	100	1.02		64	50	1.66		54	-20	1.66		31	-20	0.324		39	20	1.49		34	-40	4.21		18	-80	4.26		31	50	4.19
	75	40	2.16		65	60	3.26		65	100	0.497		64	50	1.32		55	-10	0.994		31	-20	1.58		39	20	2.85		34	-40	3.09		19	-70	3.91		32	60	0.194
	76	50	2.79		65	60	1.66		65	100	0.583		64	50	0.324		55	-10	0.0648		32	-10	4.71		39	20	1.27		34	-40	3.8		19	-70	5.66		32	60	3.39
	76	50	0.778		65	60	3		66	110	1.1		64	50	1.66		55	-10	1.66		32	-10	0.454		39	20	4.02		35	-30	2.83		19	-70	0.389		32	60	1.66
	76	50	3.5		66	70	3.89		66	110	1.36		64	50	1.12		55	-10	1.66		32	-10	2.07		40	30	1.66		35	-30	3.8		19	-70	4.37		32	60	4.21
	77	60	3.24		66	70	3.46		66	110	1.06		65	60	1.15		55	-10	1.66		33	0	1.66		40	30	3.63		35	-30	2.94		20	-60	3.59		32	60	4.02
	77	60	1.66		66	70	1.66		66	110	1.66		65	60	0.735		55	-10	0.8		33	0	4.8		40	30	0.454		35	-30	4.08		20	-60	4.52		33	70	1.66
	77	60	2.64		66	70	4.06		66	110	2.1		65	60	0.497		56	0	1.53		33	0	1.66		40	30	4.17		36	-20	2.66		20	-60	0.367		33	70	0.216
	78	70	4.37		67	80	3.59		67	120	1.1		65	60	1.34		56	0	1.66		33	0	1.86		41	40	1.79		36	-20	3.5		20	-60	4.3		33	70	0.475
	78	70	1.3		67	80	3.98		67	120	0.951		65	60	1.66		56	0	1.66		34	10	4.82		41	40	1.97		36	-20	4.19		21	-50	3.7		33	70	3.07
	78	70	3.85		67	80	3.54		67	120	1.02		65	60	1.66		56	0	0.843		34	10	0.216		41	40	1.36		36	-20	3.65		21	-50	4.52		33	70	2.2
	79	80	4.15		68	90	3.11		67	120	1.66		65	60	1.08		57	10	0.994		34	10	0.281		41	40	0.151		37	-10	2.61		21	-50	0.238		33	70	1.08
	79	80	1.4		68	90	3.72		67	120	3.15		66	70	1.6		57	10	0.108		34	10	1.62		41	40	4.73		37	-10	3.95		21	-50	4.24		33	70	0.648
	79	80	3.74		68	90	4.84		68	130	1.53		66	70	0.908		57	10	0.8		34	10	1.66		42	50	1.92		37	-10	3.28		22	-40	3.74		33	70	1.66
	80	90	4.28		69	100	3.57		68	130	2.05		66	70	1.69		57	10	0.108		35	20	5.19		42	50	1.82		37	-10	4.11		22	-40	5.25		33	70	2.9
	80	90	1.64		69	100	4.08		68	130	1.12		66	70	1.23		58	20	0.281		35	20	0.432		42	50	0.281		38	0	2.29		22	-40	0.605		34	80	4.73
	80	90	1.66		69	100	5.38		68	130	0.735		66	70	0.216		58	20	1.66		35	20	0.13		42	50	1.66		38	0	4.21		22	-40	4.24		34	80	1.66
	80	90	4.15		70	110	4.54		68	130	1.02		66	70	0.54		58	20	1.66		35	20	2.42		42	50	0.411		38	0	3.54		23	-30	4.13		34	80	3.76
	81	100	4.34		70	110	4.02		68	130	1.66		67	80	1.86		58	20	0.346		36	30	4.43		42	50	4.37		38	0	3.93		23	-30	4.93		34	80	3.33
	81	100	1.66		70	110	5.27		68	130	0.13		67	80	0.972		58	20	1.66		36	30	0.173		43	60	1.77		39	10	2.53		23	-30	0.843		35	90	3.85
	81	100	1.58		71	120	3.91		68	130	3.5		67	80	2.42		59	30	0.475		36	30	0.238		43	60	2.03		39	10	4.54		23	-30	4.21		35	90	1.66
	81	100	4.39		71	120	3.7		69	140	1.43		67	80	1.77		59	30	1.3		36	30	1.27		43	60	0.627		39	10	3.98		24	-20	3.11		35	90	0.216
	82	110	4.49		71	120	4.62		69	140	2.29		67	80	1.9		59	30	0.627		36	30	0.0432		43	60	4.06		39	10	3.72		24	-20	4.49		35	90	1.73
	82	110	1.43		72	130	3.98		69	140	1.99		67	80	0.173		60	40	1.32		37	40	4.08		44	70	2.72		40	20	1.1		24	-20	1.27		35	90	0.864
	82	110	3.95		72	130	3.72		69	140	1.66		68	90	1.69		60	40	1.79		37	40	1.66		44	70	0.648		40	20	1.04		24	-20	3.98		35	90	1.49
	83	120	5.12		72	130	5.36		69	140	3.44		68	90	0.778		60	40	2.44		37	40	1.66		44	70	1.86		40	20	2.16		25	-10	3.5		35	90	0.259
	83	120	3.54		73	140	4.32		70	150	3.33		68	90	1.86		61	50	1.99		37	40	0.713		44	70	4.08		40	20	2.49		25	-10	4.43		36	100	0.692
	83	120	0.389		73	140	3.26		70	150	1.66		68	90	2.44		61	50	2.12		38	50	3.85		45	80	0.843		40	20	0.281		25	-10	1.77		36	100	3.28
	83	120	4.84		73	140	5.08		70	150	1.64		68	90	2.23		61	50	2.98		38	50	1.66		45	80	1.86		40	20	4.26		25	-10	3.63		36	100	1.66
	84	130	5.75		74	150	3.76		70	150	3.87		69	100	3.44		62	60	2.12		38	50	1.38		45	80	1.97		40	20	3.63		26	0	3.65		36	100	1.66
	84	130	3.15		74	150	3.57		71	160	3.74		69	100	1.99		62	60	2.29		39	60	3.85		45	80	1.23		40	20	0.497		26	0	4.32		36	100	0.756
	84	130	5.06		74	150	5.12		71	160	1.66		69	100	2.14		62	60	3.07		39	60	0.346		45	80	2.14		41	30	2.66		26	0	1.86		36	100	1.66
	85	140	5.86		75	160	3.7		71	160	1.99		69	100	3.48		63	70	2.77		39	60	1.77		46	90	3.44		41	30	1.66		26	0	3.85		36	100	0.627
	85	140	3.35		75	160	4.15		71	160	1.66		70	110	3.31		63	70	2.77		40	70	3.61		46	90	1.66		41	30	1.66		27	10	3.57		36	100	1.73
	85	140	6.07		75	160	5.27		71	160	3.46		70	110	1.84		63	70	1.75		40	70	0.367		46	90	1.73		42	40	2.25		27	10	4.88		36	100	0.54
	86	150	6.55		76	170	3.44		72	170	4.3		70	110	1.66		64	80	3.13		40	70	1.77		46	90	1.51		42	40	3.65		27	10	2.42		37	110	1.27
	86	150	4.52		76	170	2.74		72	170	1.66		70	110	2.96		64	80	2.29		41	80	4.58		46	90	1.62		42	40	4.21		27	10	4.41		37	110	1.66
	86	150	6.33		76	170	5.06		72	170	1.1		71	120	3.15		64	80	2.23		41	80	1.66		47	100	0.951		42	40	2.87		28	20	3.87		37	110	0.821
	87	160	6.94		77	180	3.85		72	170	3.78		71	120	2.27		65	90	3.28		41	80	1.34		47	100	1.79		43	50	2.03		28	20	4.93		37	110	1.66
	87	160	4.54		77	180	1.49		73	180	1.66		71	120	3.15		65	90	2.16		41	80	0.432		47	100	2.27		43	50	3.57		28	20	2.87		37	110	1.66
	87	160	6.31		77	180	5.42		73	180	4.13		71	120	1.34		65	90	2.59		42	90	0.735		47	100	1.62		43	50	4.28		28	20	4.32		37	110	1.58
	88	170	4.43						73	180	1.66		72	130	2.87		66	100	3.26		42	90	2.81		47	100	2.03		43	50	2.07		29	30	3.95		38	120	2.1
	88	170	6.59						73	180	1.21		72	130	3.18		66	100	2.4		42	90	2.18		48	110	1.17		44	60	2.07		29	30	5.1		38	120	1.58
	88	170	5.64						73	180	3.11		72	130	3.28		66	100	2.83		43	100	4.45		48	110	1.82		44	60	0.864		29	30	3.35		38	120	1.66
	89	180	3.41										72	130	1.47		67	110	3.37		43	100	1.49		48	110	2.18		44	60	3.61		29	30	3.95		38	120	1.66
	89	180	6.46										73	140	3.28		67	110	2.51		44	110	4.52		48	110	1.62		44	60	4.11		30	40	3.59		38	120	1.86
	89	180	5.55										73	140	3.28		67	110	3.44		44	110	1.75		48	110	1.64		44	60	0.13		30	40	3.18		39	130	2.61
													73	140	3.5		68	120	2.77		45	120	2.14		49	120	2.87		44	60	1.45		30	40	5.23		39	130	0.994
													73	140	1.56		68	120	3.44		45	120	3.03		49	120	1.88		45	70	1.88		30	40	4.04		39	130	1.66
													74	150	3.33		68	120	3.5		45	120	1.66		49	120	1.97		45	70	1.43		31	50	3.33		39	130	2.2
													74	150	3.11		69	130	3.48		45	120	1.66		49	120	1.36		45	70	3.57		31	50	3.13		40	140	0.497
													74	150	3.54		69	130	2.66		46	130	1.9		50	130	0.497		45	70	3.03		31	50	4.95		40	140	2.07
													74	150	1.17		69	130	3.7		46	130	2.1		50	130	2.07		45	70	1.66		31	50	3.8		40	140	0.756
													75	160	3.22		70	140	3.24		46	130	1.66		50	130	1.94		45	70	1.02		32	60	3.31		40	140	1.66
													75	160	3.11		70	140	2.1		46	130	1.66		50	130	3.7		46	80	1.77		32	60	5.62		40	140	1.99
													75	160	1.32		70	140	3.31		47	140	3.7		51	140	1.94		46	80	3.72		32	60	2.92		41	150	1.9
													75	160	3.59		71	150	2.77		47	140	1.15		51	140	0.951		46	80	1.19		32	60	3.91		41	150	0.821
													76	170	1.66		71	150	3.5		48	150	3.91		51	140	0.908		46	80	1.66		33	70	2.85		41	150	1.04
													76	170	3.2		71	150	4.04		48	150	2.36		51	140	1.94		46	80	3.65		33	70	4.93		41	150	1.82
													76	170	3.5		72	160	2.85		49	160	4.3		51	140	3.52		46	80	0.0864		33	70	2.77		42	160	1.71
													76	170	0.151		72	160	4.21		49	160	3.07		52	150	1.51		46	80	0.411		33	70	3.95		42	160	2.46
													76	170	3.26		72	160	4.04		50	170	4.52		52	150	2.29		47	90	1.66		34	80	3.18		42	160	1.4
													77	180	3.57		73	170	3.22		50	170	3		52	150	1.94		47	90	1.71		34	80	4.11		42	160	1.66
													77	180	1.66		73	170	4.56		51	180	4.69		52	150	3.2		47	90	0.886		34	80	2.92		42	160	0.324
													77	180	3.24		73	170	4.02		51	180	2.2		53	160	1.32		47	90	3.39		34	80	3.93		42	160	1.21
													77	180	3.59		74	180	2.66						53	160	1.27		47	90	1.66		35	90	2.27		43	170	2.31
													77	180	0.454		74	180	4.49						53	160	2.03		47	90	4.08		35	90	3.89		43	170	3.31
																	74	180	4.62						53	160	0.692		47	90	0.411		35	90	2.92		43	170	1.53
																									53	160	3.07		47	90	0.259		35	90	2.9		43	170	1.66
																									54	170	1.86		48	100	2.07		36	100	2.74		43	170	2.01
																									54	170	0.432		48	100	0.864		36	100	4.39		43	170	1.66
																									54	170	1.08		48	100	0.756		36	100	2.53		44	180	3.07
																									54	170	1.9		48	100	3.24		36	100	2.36		44	180	1.92
																									54	170	0.303		48	100	1.66		36	100	0.303		44	180	1.45
																									54	170	1.82		48	100	3.44		37	110	2.74		44	180	2.94
																									55	180	2.29		48	100	0.648		37	110	4.41
																									55	180	2.14		49	110	1.99		37	110	2.12
																									55	180	0.519		49	110	1.25		37	110	1.66
																									55	180	1.64		49	110	2.66		37	110	2.4
																									55	180	0.259		49	110	1.34		38	120	2.7
																													49	110	3.37		38	120	1.66
																													49	110	0.778		38	120	4.26
																													50	120	2.01		38	120	1.77
																													50	120	3.8		38	120	2.53
																													50	120	4.52		38	120	1.66
																													50	120	1.66		39	130	2.85
																													51	130	0.54		39	130	4.69
																													51	130	1.4		39	130	1.47
																													51	130	1.43		39	130	1.66
																													51	130	2.36		39	130	2.85
																													51	130	2.27		40	140	3.07
																													51	130	4.32		40	140	4.11
																													52	140	0.605		40	140	1.66
																													52	140	1.64		40	140	1.12
																													52	140	4.06		40	140	2.83
																													52	140	1.51		41	150	3.18
																													52	140	2.49		41	150	3.89
																													52	140	3.59		41	150	2.68
																													53	150	0.8		41	150	1.19
																													53	150	1.15		42	160	3.61
																													53	150	3.48		42	160	4.06
																													53	150	1.4		42	160	2.55
																													53	150	2.33		42	160	1.45
																													53	150	3.67		43	170	3.41
																													54	160	0.0864		43	170	4.3
																													54	160	1.3		43	170	3.24
																													54	160	0.843		43	170	1.38
																													54	160	3.09		44	180	3.03
																													54	160	1.77		44	180	4.24
																													54	160	3.41		44	180	3.11
																													55	170	0.324		44	180	1.66
																													55	170	0.886
																													55	170	3.78
																													55	170	0.713
																													55	170	2.03
																													55	170	3.59
																													56	180	0.475
																													56	180	0.303
																													56	180	0.173
																													56	180	4.21
																													56	180	0.627
																													56	180	1.25
																													56	180	3.65

## Sheet: or455ts Spot Volumes
Raw Spot Volume and Intensity Data in Multipolar Upshifts (Fig. S8A-S8D)
* if no spots present at timepoint, denoted with an 'x'
	tac-1(or455ts) multipolar upshifts n=5																				tac-1(or455ts) multipolar downshifts n=6
	Movie name
	EU3087_11.14.20_15C_26C_1				EU3087_11.18.20_15C_26C_1				EU3087_11.18.20_15C_26C_2				EU3087_11.18.20_15C_26C_3				EU3087_11.19.20_15C_26C_2				EU3087_3.22.21_26C_15C_1				EU3087_3.22.21_26C_15C_2				EU3087_3.22.21_26C_15C_3				EU3087_3.22.21_26C_15C_4				EU3087_3.24.21_26C_15C_1				EU3087_3.24.21_26C_15C_2
Upshift Timepoint (UTP):	53			UTP	60			UTP	64			UTP	54			UTP	47			Upshift Timepoint (UTP):	28			UTP	31			UTP	33			UTP	29			UTP	27			UTP	22
UTP -18	35			UTP -18	42			UTP -18	46			UTP -18	36			UTP -18	29			UTP -18	10			UTP -18	13			UTP -18	15			UTP -18	11			UTP -18	9			UTP -18	4
UTP +18	71			UTP +18	78			UTP +18	82			UTP +18	72			UTP +18	65			UTP +18	46			UTP +18	49			UTP +18	51			UTP +18	47			UTP +18	45			UTP +18	40
	Movie Frame	Time from UTP (s)	Spot Volume		Movie Frame	Time from UTP (s)	Spot Volume		Movie Frame	Time from UTP (s)	Spot Volume		Movie Frame	Time from UTP (s)	Spot Volume		Movie Frame	Time from UTP (s)	Spot Volume		Movie Frame	Time from UTP (s)	Spot Volume		Movie Frame	Time from UTP (s)	Spot Volume		Movie Frame	Time from UTP (s)	Spot Volume		Movie Frame	Time from UTP (s)	Spot Volume		Movie Frame	Time from UTP (s)	Spot Volume		Movie Frame	Time from UTP (s)	Spot Volume
	35	-180	1.66		42	-180	1.45		48	-160	1.66		36	-180	1.66		29	-180	1.79		17	-110	0.194		13	-180	0.713		15	-180	2.57		11	-180	0.54		9	-180	0.54		11	-110	1.66
	36	-170	1.66		42	-180	1.25		49	-150	1.66		36	-180	1.66		29	-180	1.15		18	-100	0.0648		13	-180	1.73		15	-180	2.1		11	-180	2.4		9	-180	0.346		11	-110	0.303
	36	-170	1.66		42	-180	0.583		50	-140	1.66		36	-180	1.66		30	-170	1.23		18	-100	1.66		13	-180	2.79		15	-180	0.324		11	-180	0.367		10	-170	1.04		12	-100	1.66
	36	-170	1.66		43	-170	1.47		51	-130	1.66		36	-180	1.66		30	-170	0.886		18	-100	0.281		14	-170	2.55		15	-180	0.562		11	-180	0.843		10	-170	0.259		13	-90	1.66
	36	-170	1.66		43	-170	1.12		52	-120	1.66		37	-170	1.66		30	-170	1.99		19	-90	0.756		14	-170	1.86		15	-180	0.173		12	-170	2.64		11	-160	0.886		13	-90	0.843
	37	-160	1.66		43	-170	0.562		52	-120	1.66		37	-170	1.66		31	-160	2.79		19	-90	0.475		15	-160	3.72		15	-180	0.454		12	-170	0.346		11	-160	0.259		13	-90	0.0864
	37	-160	1.66		44	-160	1.88		52	-120	1.66		37	-170	1.66		31	-160	1.27		19	-90	0.432		15	-160	1.56		15	-180	0.648		12	-170	0.519		11	-160	1.66		14	-80	0.173
	37	-160	1.66		44	-160	0.562		53	-110	1.66		38	-160	1.66		32	-150	2.68		19	-90	0.583		16	-150	2.12		16	-170	2.38		12	-170	1.56		12	-150	0.151		14	-80	0.864
	37	-160	1.66		44	-160	1.25		53	-110	1.66		38	-160	1.66		32	-150	1.02		20	-80	0.281		16	-150	3.35		16	-170	1.71		13	-160	2.57		12	-150	1.47		14	-80	0.216
	37	-160	1.66		45	-150	1.45		53	-110	1.66		38	-160	1.66		33	-140	0.346		20	-80	3.13		16	-150	0.67		16	-170	1.02		13	-160	0.972		12	-150	1.66		14	-80	1.02
	37	-160	1.66		45	-150	0.972		54	-100	1.66		38	-160	1.66		33	-140	1.43		20	-80	0.0216		16	-150	0.994		16	-170	1.45		13	-160	1.77		12	-150	0.475		15	-70	1.15
	37	-160	1.66		45	-150	0.432		55	-90	1.66		38	-160	0.0864		33	-140	2.38		20	-80	2.16		17	-140	2.61		17	-160	2.51		14	-150	3.2		12	-150	0.281		15	-70	0.929
	38	-150	1.66		45	-150	1.79		56	-80	1.66		38	-160	1.66		33	-140	0.994		20	-80	0.346		17	-140	1.1		17	-160	1.43		14	-150	1.15		13	-140	1.66		15	-70	0.843
	38	-150	1.66		46	-140	1.12		57	-70	1.66		39	-150	1.66		33	-140	0.972		21	-70	0.346		17	-140	3.85		17	-160	0.713		14	-150	2.85		13	-140	1.04		16	-60	1.73
	38	-150	1.66		46	-140	0.303		57	-70	1.66		39	-150	1.66		34	-130	1.58		21	-70	4.04		17	-140	1.25		17	-160	1.97		15	-140	3.41		13	-140	0.281		16	-60	0.8
	38	-150	1.66		46	-140	1.3		58	-60	1.66		39	-150	1.66		34	-130	2.36		21	-70	1.99		18	-130	4.15		18	-150	2.9		15	-140	1.47		13	-140	0.908		16	-60	0.756
	39	-140	1.66		46	-140	0.713		58	-60	1.66		39	-150	1.66		34	-130	1.3		21	-70	0.411		18	-130	4.21		18	-150	1.08		15	-140	2.79		14	-130	2.18		16	-60	0.454
	39	-140	1.66		46	-140	0.454		59	-50	1.66		40	-140	0.281		34	-130	1.36		22	-60	3.44		18	-130	0.562		18	-150	1.64		16	-130	3.76		14	-130	1.66		16	-60	1.66
	39	-140	1.66		46	-140	0.713		59	-50	1.66		40	-140	1.66		35	-120	1.3		22	-60	2.01		19	-120	4.15		18	-150	2.46		16	-130	1.45		14	-130	1.66		17	-50	2.42
	40	-130	1.66		46	-140	1.21		59	-50	1.66		40	-140	1.66		35	-120	0.692		22	-60	0.562		19	-120	3.28		19	-140	2.92		16	-130	2.92		14	-130	1.66		17	-50	1.36
	40	-130	1.66		46	-140	1.94		59	-50	1.66		40	-140	1.66		35	-120	2.27		23	-50	3.31		19	-120	0.0864		19	-140	1.17		17	-120	4.43		14	-130	0.929		17	-50	0.0648
	41	-120	0.0216		47	-130	2.36		59	-50	1.66		41	-130	1.66		35	-120	0.994		23	-50	1.66		19	-120	0.605		19	-140	1.58		17	-120	1.1		15	-120	2.49		17	-50	2.16
	41	-120	1.66		47	-130	0.8		59	-50	1.66		41	-130	1.66		35	-120	1.17		23	-50	0.324		20	-110	3.57		19	-140	2.7		17	-120	3		15	-120	0.367		17	-50	0.13
	41	-120	1.66		47	-130	1.62		60	-40	1.66		41	-130	1.66		36	-110	1.66		23	-50	0.0648		20	-110	3.48		20	-130	2.9		18	-110	4.58		15	-120	0.562		17	-50	1.66
	42	-110	1.66		47	-130	0.346		60	-40	1.66		41	-130	1.66		36	-110	2.12		24	-40	4.13		20	-110	0.432		20	-130	1.62		18	-110	0.886		15	-120	1.66		17	-50	0.67
	42	-110	1.66		47	-130	0.583		60	-40	1.66		41	-130	0.281		36	-110	2.31		24	-40	1.86		21	-100	4.08		20	-130	1.69		18	-110	2.64		15	-120	0.778		18	-40	3.11
	42	-110	1.66		47	-130	0.67		60	-40	1.66		41	-130	1.66		36	-110	1.4		24	-40	1.66		21	-100	3.46		20	-130	2.38		19	-100	4.84		15	-120	0.108		18	-40	2.79
	43	-100	1.66		47	-130	0.475		60	-40	1.66		41	-130	0.432		36	-110	1.17		24	-40	0.151		22	-90	4.3		20	-130	0.108		19	-100	1.66		16	-110	1.1		18	-40	0.432
	43	-100	1.66		47	-130	1.04		61	-30	1.66		42	-120	0.843		37	-100	0.13		25	-30	1.66		22	-90	2.74		21	-120	2.7		19	-100	3.18		16	-110	1.71		18	-40	0.497
	43	-100	1.66		47	-130	1.27		61	-30	1.66		42	-120	1.66		37	-100	1.38		25	-30	3.82		23	-80	2.68		21	-120	1.84		20	-90	4.99		16	-110	1.66		19	-30	2.79
	43	-100	1.66		48	-120	1.66		61	-30	0.0864		42	-120	0.259		37	-100	0.756		25	-30	1.25		23	-80	4.37		21	-120	1.79		20	-90	3.18		16	-110	0.238		19	-30	2.68
	43	-100	0.0216		48	-120	1.4		61	-30	1.66		42	-120	1.66		37	-100	2.51		25	-30	1.66		24	-70	4.62		21	-120	2.14		21	-80	6.18		16	-110	1.66		19	-30	0.908
	43	-100	1.66		48	-120	1.08		61	-30	1.66		42	-120	1.66		37	-100	0.972		25	-30	0.389		24	-70	2.44		21	-120	0.194		21	-80	3.07		16	-110	0.108		20	-20	1.84
	43	-100	1.66		48	-120	1.15		61	-30	1.66		43	-110	1.66		37	-100	0.908		26	-20	1.66		24	-70	0.173		22	-110	3.13		22	-70	2.57		16	-110	0.0648		20	-20	1.71
	44	-90	1.66		48	-120	0.281		61	-30	1.66		43	-110	0.627		38	-90	0.194		26	-20	3.5		25	-60	3.41		22	-110	1.64		22	-70	1.79		16	-110	1.66		20	-20	3.35
	44	-90	1.66		48	-120	0.411		62	-20	1.66		43	-110	1.66		38	-90	1.84		26	-20	1.94		25	-60	2.59		22	-110	1.4		22	-70	1.66		16	-110	1.66		20	-20	0.454
	44	-90	1.66		48	-120	2.59		62	-20	1.66		43	-110	0.497		38	-90	2.33		26	-20	1.66		25	-60	2.59		22	-110	1.84		22	-70	2.61		17	-100	1.66		21	-10	2.42
	44	-90	1.66		49	-110	1.38		62	-20	1.66		43	-110	1.66		38	-90	1.71		26	-20	0.13		25	-60	0.259		23	-100	3.39		23	-60	4.43		17	-100	3.5		21	-10	3.07
	44	-90	1.66		49	-110	0.454		62	-20	0.0864		44	-100	1.66		38	-90	0.648		27	-10	4.49		25	-60	1.66		23	-100	1.47		23	-60	1.66		17	-100	0.238		21	-10	1.49
	45	-80	1.66		49	-110	0.54		62	-20	1.66		44	-100	1.66		38	-90	1.77		27	-10	1.27		26	-50	5.42		23	-100	1.27		23	-60	1.66		17	-100	0.432		21	-10	1.66
	45	-80	1.66		49	-110	0.562		63	-10	0.194		44	-100	0.843		39	-80	0.238		27	-10	1.66		26	-50	2.61		23	-100	1.47		23	-60	1.88		17	-100	1.66		21	-10	0.972
	45	-80	1.66		49	-110	0.67		63	-10	1.66		44	-100	1.66		39	-80	1.62		28	0	3.59		26	-50	0.324		24	-90	2.83		23	-60	1.77		17	-100	0.908		22	0	3.67
	45	-80	1.66		49	-110	1.17		63	-10	1.66		44	-100	1.66		39	-80	3.09		28	0	0.54		26	-50	1.21		24	-90	1.69		24	-50	4.73		17	-100	1.66		22	0	2.7
	46	-70	1.66		49	-110	0.756		63	-10	0.259		44	-100	0.778		39	-80	1.38		28	0	1.66		27	-40	5.32		24	-90	1.38		24	-50	1.66		18	-90	2.68		22	0	0.929
	46	-70	1.66		49	-110	0.432		63	-10	1.66		44	-100	1.66		39	-80	0.303		28	0	1.66		27	-40	2.85		24	-90	1.34		24	-50	1.66		18	-90	1.66		23	10	3.7
	46	-70	1.66		49	-110	0.454		63	-10	1.66		44	-100	1.66		39	-80	1.97		29	10	3.8		27	-40	0.562		25	-80	3.41		24	-50	1.04		18	-90	0.194		23	10	1.66
	47	-60	1.66		49	-110	1.75		63	-10	1.66		45	-90	1.66		40	-70	1.15		29	10	1.02		27	-40	0.886		25	-80	1.6		24	-50	2.68		18	-90	1.66		23	10	3.03
	47	-60	0.13		50	-100	1.97		63	-10	0.0864		45	-90	1.17		40	-70	2.61		29	10	1.66		28	-30	5.4		25	-80	0.432		25	-40	4.82		18	-90	3.24		23	10	1.21
	47	-60	1.66		50	-100	0.972		64	0	1.66		45	-90	1.66		40	-70	2.1		29	10	1.66		28	-30	2.85		25	-80	1.86		25	-40	1.66		19	-80	3.13		24	20	3.31
	47	-60	1.66		50	-100	0.735		64	0	1.66		45	-90	1.66		40	-70	0.843		30	20	3.59		28	-30	0.67		26	-70	3.65		25	-40	0.238		19	-80	1.66		24	20	0.346
	48	-50	1.66		50	-100	1.51		64	0	1.66		45	-90	1.66		40	-70	2.2		30	20	0.519		28	-30	1.32		26	-70	1.45		25	-40	2.44		19	-80	1.66		24	20	3.28
	48	-50	1.66		50	-100	0.324		64	0	1.66		45	-90	1.66		41	-60	1.66		30	20	1.66		29	-20	6.12		26	-70	0.972		26	-30	4.75		19	-80	0.108		24	20	1.66
	48	-50	1.66		50	-100	0.303		64	0	1.66		46	-80	1.66		41	-60	0.432		30	20	1.66		29	-20	2.94		26	-70	1.62		26	-30	1.66		19	-80	3.13		24	20	1.66
	48	-50	1.66		50	-100	0.259		64	0	1.66		46	-80	0.994		41	-60	3.05		30	20	1.66		29	-20	0.735		27	-60	3.54		26	-30	0.151		20	-70	3.2		24	20	2.01
	48	-50	1.66		50	-100	0.346		64	0	1.66		46	-80	0.173		41	-60	1.82		30	20	1.66		29	-20	0.519		27	-60	1.21		26	-30	1.66		20	-70	1.66		25	30	3.54
	48	-50	1.66		50	-100	1.75		64	0	1.66		46	-80	1.66		41	-60	0.173		31	30	4.75		30	-10	5.58		27	-60	1.38		26	-30	0.346		20	-70	0.648		25	30	3.22
	49	-40	1.66		51	-90	1.66		65	10	1.66		46	-80	0.627		41	-60	1.66		31	30	0.346		30	-10	3.15		27	-60	2.07		26	-30	1.66		20	-70	3.05		25	30	1.66
	49	-40	1.66		51	-90	1.71		65	10	0.281		46	-80	1.66		41	-60	0.519		31	30	1.66		30	-10	0.303		28	-50	3.54		27	-20	5.12		21	-60	3.61		25	30	2.12
	49	-40	1.66		51	-90	0.994		65	10	0.778		46	-80	1.66		41	-60	2.25		31	30	1.66		30	-10	0.627		28	-50	1.15		27	-20	1.66		21	-60	1.66		26	40	3.8
	49	-40	1.66		51	-90	1.66		65	10	0.173		46	-80	1.66		42	-50	0.13		31	30	1.66		31	0	5.79		28	-50	1.58		27	-20	0.692		21	-60	1.66		26	40	0.864
	49	-40	1.66		51	-90	0.735		65	10	1.66		46	-80	1.66		42	-50	1.6		31	30	1.66		31	0	3.18		28	-50	2.2		27	-20	1.49		21	-60	1.66		26	40	3.46
	49	-40	1.66		51	-90	0.627		65	10	1.66		47	-70	1.66		42	-50	1.66		32	40	5.16		31	0	0.627		29	-40	4.21		28	-10	4.28		21	-60	3.05		26	40	2.07
	50	-30	1.66		51	-90	1.27		65	10	1.66		47	-70	1.66		42	-50	3.54		32	40	1.66		31	0	0.432		29	-40	1.19		28	-10	0.497		22	-50	3.85		27	50	3.2
	50	-30	1.66		51	-90	0.216		65	10	0.194		47	-70	0.843		42	-50	0.367		32	40	0.54		32	10	5.08		29	-40	2.14		28	-10	1.36		22	-50	1.66		27	50	1.1
	50	-30	1.66		51	-90	2.46		66	20	1.66		47	-70	1.66		42	-50	1.75		32	40	0.0432		32	10	3.15		29	-40	2.38		28	-10	1.34		22	-50	1.66		27	50	2.92
	50	-30	1.66		52	-80	0.216		66	20	1.66		47	-70	1.66		42	-50	0.13		32	40	1.66		32	10	1.66		29	-40	1.66		29	0	1.51		22	-50	1.66		27	50	2.07
	50	-30	1.66		52	-80	1.66		66	20	0.346		47	-70	0.346		43	-40	1.66		33	50	5.6		32	10	0.389		30	-30	4.02		29	0	3.87		22	-50	3.03		28	60	3.5
	51	-20	1.66		52	-80	0.0648		66	20	0.843		47	-70	1.32		43	-40	1.21		33	50	0.259		33	20	5.99		30	-30	0.951		29	0	0.454		23	-40	4.17		28	60	0.173
	51	-20	1.66		52	-80	2.4		66	20	1.66		48	-60	0.0216		43	-40	1.58		33	50	1.66		33	20	2.77		30	-30	1.79		29	0	1.4		23	-40	0.216		28	60	2.74
	51	-20	1.66		52	-80	1.25		66	20	0.0864		48	-60	1.66		43	-40	3.11		33	50	1.66		33	20	1.66		30	-30	2.44		29	0	1.56		23	-40	1.66		28	60	1.99
	51	-20	1.66		52	-80	0.0864		66	20	1.66		48	-60	0.886		43	-40	1.66		34	60	5.45		33	20	0.454		30	-30	1.66		30	10	4.73		23	-40	2.7		29	70	3.8
	52	-10	1.66		52	-80	0.605		66	20	1.66		48	-60	1.66		43	-40	1.4		34	60	0.346		34	30	5.62		31	-20	3.82		30	10	1.66		24	-30	4		29	70	2.44
	52	-10	0.0216		52	-80	1.99		66	20	0.519		48	-60	1.66		43	-40	1.66		34	60	0.0864		34	30	2.66		31	-20	1.1		30	10	1.34		24	-30	1.66		29	70	0.238
	52	-10	1.66		52	-80	1.66		67	30	0.303		48	-60	1.1		44	-30	0.519		34	60	1.66		34	30	0.519		31	-20	1.58		30	10	0.692		24	-30	1.66		29	70	1.45
	52	-10	1.66		52	-80	2.01		67	30	0.0864		48	-60	0.778		44	-30	0.951		35	70	5.49		34	30	0.0864		31	-20	2.87		31	20	4.21		24	-30	3.24		30	80	4.08
	52	-10	1.66		53	-70	0.324		67	30	1.66		49	-50	1.66		44	-30	3.31		35	70	0.497		35	40	5.36		31	-20	0.756		31	20	0.173		25	-20	4.15		30	80	0.173
	52	-10	1.66		53	-70	0.0864		67	30	0.605		49	-50	0.886		44	-30	0.972		35	70	0.151		35	40	2.12		32	-10	3.8		31	20	1.66		25	-20	0.0432		30	80	2.83
	53	0	1.66		53	-70	1.21		67	30	0.259		49	-50	1.66		44	-30	2.14		36	80	5.36		35	40	0.756		32	-10	0.994		31	20	1.84		25	-20	3.37		30	80	1.04
	53	0	0.173		53	-70	1.4		67	30	1.17		49	-50	1.66		44	-30	0.303		36	80	0.475		35	40	1.66		32	-10	1.84		31	20	0.627		26	-10	3.67		31	90	2.74
	53	0	1.66		53	-70	1.66		68	40	0.346		49	-50	1.66		45	-20	0.216		36	80	0.411		36	50	5.21		32	-10	1.92		32	30	3.15		26	-10	1.66		31	90	0.821
	53	0	1.66		53	-70	1.06		68	40	1.66		49	-50	2.14		45	-20	1.25		36	80	1.66		36	50	2.29		32	-10	0.519		32	30	1.66		26	-10	2.42		31	90	1.66
	53	0	1.66		53	-70	1.47		68	40	1.9		49	-50	1.66		45	-20	3.44		37	90	5.88		36	50	1.66		33	0	3.8		32	30	0.454		27	0	3.91		31	90	2.68
	54	10	0.151		53	-70	1.66		68	40	0.583		49	-50	0.713		45	-20	1.21		37	90	0.389		36	50	0.692		33	0	1.27		32	30	1.66		27	0	2.25		31	90	1.66
	54	10	1.66		53	-70	0.432		68	40	0.216		50	-40	1.66		45	-20	2.2		37	90	0.281		36	50	0.411		33	0	0.562		32	30	1.66		28	10	4.15		31	90	0.519
	54	10	1.66		53	-70	0.216		68	40	1.04		50	-40	1.3		45	-20	1.66		38	100	5.79		37	60	4.75		33	0	2.38		32	30	0.648		28	10	2.51		32	100	1.04
	55	20	0.173		53	-70	1.82		69	50	1.66		50	-40	1.66		46	-10	2.03		38	100	0.238		37	60	1.99		33	0	0.519		32	30	1.4		29	20	3.72		32	100	2.53
	55	20	1.66		54	-60	0.454		69	50	0.475		50	-40	1.66		46	-10	3.2		38	100	0.108		37	60	1.66		34	10	3.67		33	40	3.31		29	20	1.53		32	100	1.66
	55	20	1.66		54	-60	0.108		69	50	0.756		50	-40	1.6		46	-10	1.51		38	100	0.411		37	60	0.497		34	10	0.713		33	40	0.259		30	30	1.66		32	100	2.94
	56	30	1.4		54	-60	2.25		69	50	1.66		50	-40	1.66		46	-10	2.29		39	110	5.21		37	60	0.648		34	10	1.79		33	40	0.562		30	30	2.46		32	100	1.66
	56	30	1.66		54	-60	1.77		69	50	2.14		50	-40	0.821		46	-10	1.66		39	110	0.519		38	70	5.1		34	10	2.12		33	40	1.66		30	30	1.66		32	100	0.497
	56	30	1.66		54	-60	1.36		69	50	1.66		51	-30	1.66		47	0	2.01		39	110	1.66		38	70	0.583		34	10	1.02		33	40	0.281		30	30	1.49		33	110	1.73
	57	40	0.389		54	-60	0.259		69	50	1.1		51	-30	1.66		47	0	3		40	120	4.52		38	70	1.34		35	20	3.76		33	40	1.56		31	40	1.27		33	110	2.12
	57	40	0.389		54	-60	0.475		70	60	0.627		51	-30	1.66		47	0	1.38		40	120	0.259		38	70	0.303		35	20	0.238		34	50	1.34		31	40	2.25		33	110	2.98
	57	40	1.66		54	-60	0.497		70	60	1.66		51	-30	1.66		47	0	2.1		40	120	0.367		38	70	1.66		35	20	1.38		34	50	0.929		31	40	1.66		33	110	0.0432
	58	50	1.21		54	-60	0.259		70	60	0.411		51	-30	1.66		47	0	0.173		40	120	1.66		38	70	0.929		35	20	1.43		34	50	0.627		31	40	1.1		33	110	1.66
	58	50	1.32		54	-60	2.05		70	60	1.69		51	-30	2.23		48	10	2.61		40	120	0.324		39	80	4.75		35	20	0.454		34	50	0.929		32	50	1.75		33	110	0.108
	58	50	0.0216		55	-50	0.0864		70	60	1.66		51	-30	1.66		48	10	2.44		41	130	3.87		39	80	1.32		36	30	4.56		34	50	1.66		32	50	1.64		33	110	1.66
	59	60	2.1		55	-50	1.56		70	60	1.66		51	-30	1.25		48	10	1.36		41	130	0.54		39	80	0.324		36	30	1.97		34	50	0.0216		32	50	1.66		34	120	1.82
	59	60	1.66		55	-50	1.99		70	60	1.32		51	-30	0.648		48	10	2.05		41	130	1.66		39	80	0.929		36	30	0.411		34	50	1.66		32	50	0.432		34	120	2.18
	59	60	1.12		55	-50	0.627		71	70	1.49		52	-20	1.66		48	10	0.216		41	130	1.66		39	80	1.66		36	30	0.67		34	50	1.66		32	50	1.66		34	120	3.31
	60	70	1.4		55	-50	0.475		71	70	1.66		52	-20	1.66		48	10	0.0864		41	130	0.432		39	80	0.908		36	30	0.54		34	50	1.88		32	50	0.346		34	120	1.66
	60	70	1.66		55	-50	1.3		71	70	1.86		52	-20	1.97		49	20	2.12		42	140	3.76		40	90	5.19		36	30	1.66		34	50	0.951		33	60	0.951		34	120	1.66
	60	70	0.778		55	-50	1.66		71	70	0.259		52	-20	1.66		49	20	2.74		42	140	1.45		40	90	1.75		37	40	4.54		35	60	2.92		33	60	0.562		34	120	0.303
	61	80	1.94		55	-50	0.475		71	70	1.66		52	-20	0.735		49	20	1.9		42	140	0.908		40	90	0.13		37	40	1.88		35	60	1.36		33	60	1.64		34	120	1.66
	61	80	0.562		55	-50	0.843		71	70	1.25		52	-20	0.0648		49	20	2.1		43	150	4.54		40	90	1.66		37	40	0.519		35	60	1.66		33	60	0.108		35	130	2.68
	61	80	1.1		55	-50	2.03		72	80	1.64		53	-10	1.66		49	20	0.821		43	150	1.75		40	90	0.778		37	40	0.54		35	60	1.66		33	60	1.66		35	130	1.75
	62	90	2.55		56	-40	0.0216		72	80	1.92		53	-10	1.04		50	30	1.66		43	150	0.908		40	90	0.994		37	40	1.66		35	60	0.281		33	60	0.519		35	130	3.46
	62	90	1.66		56	-40	2.1		72	80	0.173		53	-10	2.2		50	30	1.51		44	160	5.4		41	100	1.53		38	50	4.24		35	60	1.66		34	70	0.972		35	130	1.66
	62	90	1.21		56	-40	1.51		72	80	1.66		53	-10	1.66		50	30	2.36		44	160	1.25		41	100	4.73		38	50	1.66		35	60	0.281		34	70	1.66		35	130	0.151
	63	100	2.03		56	-40	0.778		72	80	1.66		53	-10	0.0648		50	30	2.85		44	160	0.756		41	100	1.66		38	50	2.18		35	60	1.02		34	70	1.43		35	130	1.66
	63	100	1.66		56	-40	1.12		72	80	1.43		54	0	1.66		50	30	0.864		45	170	5.4		41	100	1.66		38	50	1.66		36	70	2.68		34	70	1.66		36	140	2.42
	63	100	1.38		56	-40	1.08		73	90	1.77		54	0	0.346		51	40	1.51		45	170	0.389		41	100	1.45		38	50	0.497		36	70	1.45		34	70	1.66		36	140	2.05
	64	110	2.64		56	-40	0.324		73	90	1.66		54	0	2.53		51	40	0.367		45	170	0.411		41	100	0.238		38	50	0.216		36	70	0.843		34	70	0.151		36	140	3.39
	64	110	0.432		56	-40	1.66		73	90	2.18		54	0	1.66		51	40	1.58		45	170	1.66		41	100	0.692		39	60	3.74		36	70	1.66		34	70	0.908		36	140	1.66
	64	110	1.36		56	-40	1.82		73	90	1.66		54	0	1.66		51	40	2.31		45	170	1.66		41	100	0.929		39	60	2.16		36	70	0.259		35	80	0.713		36	140	0.627
	65	120	3.03		56	-40	1.66		73	90	1.66		54	0	1.66		51	40	2.87		46	180	6.09		42	110	1.21		39	60	0.346		36	70	1.1		35	80	0.908		36	140	1.66
	65	120	0.411		57	-30	2.36		73	90	1.43		55	10	1.66		51	40	1.27		46	180	0.713		42	110	3.74		39	60	0.389		37	80	1.47		35	80	1.02		37	150	2.31
	65	120	1.15		57	-30	1.17		74	100	1.88		55	10	1.66		52	50	1.82		46	180	0.605		42	110	0.886		39	60	0.216		37	80	0.821		35	80	1.17		37	150	2.42
	66	130	2.77		57	-30	0.843		74	100	2.07		55	10	0.627		52	50	1.4						42	110	0.475		39	60	1.66		37	80	2.33		35	80	1.66		37	150	3.31
	66	130	0.735		57	-30	0.475		74	100	1.66		55	10	2.42		52	50	3.05						42	110	0.843		40	70	4.3		37	80	0.713		35	80	1.66		37	150	1.66
	66	130	1.58		57	-30	0.713		74	100	1.66		55	10	1.66		52	50	1.32						42	110	1.66		40	70	2.57		37	80	0.194		36	90	1.56		37	150	0.929
	67	140	1.66		57	-30	1.34		74	100	1.34		56	20	1.66		52	50	0.605						42	110	0.929		40	70	0.951		37	80	0.324		36	90	0.605		38	160	2.42
	67	140	2.61		57	-30	1.84		75	110	2.55		56	20	1.99		52	50	3.13						43	120	1.9		40	70	0.194		37	80	0.454		36	90	0.8		38	160	2.31
	67	140	1.73		57	-30	1.66		75	110	1.99		56	20	0.67		52	50	1.45						43	120	2.68		40	70	1.66		37	80	0.648		36	90	0.0864		38	160	3.39
	67	140	1.66		58	-20	2.44		75	110	1.66		57	30	1.66		53	60	1.69						43	120	1.47		40	70	1.66		38	90	4.32		36	90	0.886		38	160	1.66
	67	140	1.66		58	-20	1.3		75	110	1.66		57	30	0.583		53	60	1.38						43	120	1.66		41	80	4.06		38	90	0.497		37	100	1.1		38	160	1.23
	68	150	1.66		58	-20	0.821		75	110	1.66		57	30	2.38		53	60	2.9						43	120	1.1		41	80	0.692		38	90	1.66		37	100	0.562		39	170	2.53
	68	150	1.06		58	-20	1.08		75	110	0.54		58	40	0.713		53	60	0.67						43	120	0.583		41	80	2.51		38	90	0.151		37	100	0.562		39	170	2.4
	68	150	1.02		58	-20	1.1		76	120	2.29		58	40	3.11		53	60	0.951						43	120	1.66		41	80	1.66		38	90	1.66		37	100	1.66		39	170	2.57
	68	150	2.51		58	-20	0.367		76	120	2.01		59	50	0.346		53	60	3.2						44	130	4.15		41	80	0.367		39	100	3.74		37	100	1.58		39	170	1.66
	68	150	1.66		58	-20	1.84		76	120	1.66		59	50	3.35		53	60	1.99						44	130	1.9		41	80	0.216		39	100	0.54		38	110	1.27		39	170	1.56
	68	150	1.6		59	-10	1.66		76	120	0.216		59	50	1.66		54	70	2.23						44	130	1.66		41	80	1.66		39	100	1.66		38	110	0.951		40	180	2.53
	69	160	0.864		59	-10	2.33		77	130	2.42		59	50	1.17		54	70	2.27						44	130	1.32		42	90	3.74		39	100	0.648		38	110	0.713		40	180	1.88
	69	160	1.75		59	-10	1.66		77	130	2.27		60	60	3.37		54	70	0.54						44	130	0.605		42	90	0.259		39	100	1.25		38	110	0.54		40	180	2.49
	69	160	2.33		59	-10	1.53		77	130	1.66		60	60	1.66		54	70	2.7						44	130	1.66		42	90	2.57		39	100	1.66		38	110	1.66		40	180	1.66
	69	160	1.82		59	-10	0.692		77	130	0.627		60	60	1.66		54	70	1.66						45	140	4.62		42	90	0.346		40	110	0.13		38	110	0.605		40	180	1.53
	70	170	0.929		59	-10	0.994		78	140	2.85		61	70	3		54	70	2.16						45	140	1.02		42	90	1.66		40	110	1.86		39	120	0.389
	70	170	2.27		59	-10	1.06		78	140	2.83		61	70	1.66		54	70	3.18						45	140	1.27		43	100	3.95		40	110	1.19		39	120	0.843
	70	170	2.61		59	-10	0.497		78	140	1.66		61	70	1.62		55	80	2.14						45	140	0.216		43	100	2.94		40	110	0.0864		39	120	0.8
	70	170	1.17		59	-10	1.97		78	140	0.778		62	80	1.51		55	80	2.61						46	150	4.21		43	100	1.66		40	110	0.54		39	120	0.583
	71	180	1.66		60	0	2.38		79	150	3.09		62	80	3.46		55	80	3						46	150	2.03		43	100	0.238		40	110	0.562		39	120	1.66
	71	180	1.66		60	0	0.173		79	150	2.83		62	80	1.66		55	80	0.281						46	150	0.583		43	100	0.151		40	110	1.53		39	120	1.53
	71	180	1.86		60	0	2.85		79	150	0.908		63	90	2.03		55	80	1.97						46	150	0.324		43	100	1.66		40	110	1.66		40	130	0.929
	71	180	3.41		60	0	1.94		80	160	2.81		63	90	3.35		55	80	2.87						47	160	5.12		43	100	0.173		41	120	2.03		40	130	0.627
	71	180	0.67		60	0	0.194		80	160	2.66		64	100	2.36		56	90	2.36						47	160	2.27		44	110	0.605		41	120	1.66		40	130	0.454
					60	0	1.62		80	160	0.389		64	100	3.26		56	90	2.07						47	160	1.66		44	110	4.95		41	120	1.66		40	130	1.66
					60	0	1.66		81	170	2.66		65	110	2.25		56	90	3.05						47	160	0.843		44	110	3.35		41	120	0.454		40	130	2.01
					61	10	0.0864		81	170	2.33		65	110	2.85		56	90	0.281						47	160	1.66		44	110	1.66		41	120	1.71		41	140	0.864
					61	10	1.71		81	170	0.692		66	120	2.23		56	90	2.36						47	160	0.951		44	110	0.303		41	120	0.367		41	140	0.908
					61	10	1.66		82	180	2.64		66	120	1.66		56	90	2.85						48	170	5.03		45	120	1.66		41	120	0.238		41	140	0.67
					61	10	1.32		82	180	2.14		66	120	3.39		57	100	2.2						48	170	3.76		45	120	4.3		42	130	1.84		41	140	1.66
					61	10	1.66		82	180	0.583		67	130	2.01		57	100	2.44						48	170	1.66		45	120	3.39		42	130	1.56		41	140	2.68
					61	10	1.06						67	130	1.66		57	100	3.67						48	170	1.51		45	120	0.281		42	130	0.605		42	150	1.45
					61	10	1.66						67	130	3.46		57	100	1.66						49	180	5.23		45	120	0.627		42	130	1.66		42	150	0.929
					61	10	1.6						68	140	2.42		57	100	2.53						49	180	4.17		45	120	1.66		42	130	0.432		42	150	1.15
					61	10	1.66						68	140	0.13		57	100	2.7						49	180	1.47		46	130	0.475		42	130	1.64		42	150	1.66
					62	20	1.82						68	140	3.82		58	110	2.27										46	130	3.33		43	140	3.18		42	150	2.12
					62	20	1.66						69	150	2.87		58	110	2.92										46	130	0.497		43	140	1.32		43	160	0.108
					62	20	1.4						69	150	1.66		58	110	3.22										46	130	2.05		43	140	0.173		43	160	1.36
					62	20	1.17						69	150	0.346		58	110	2.42										46	130	2.05		43	140	1.08		43	160	1.21
					62	20	2.27						69	150	4.15		58	110	3.09										46	130	0.454		43	140	2.18		43	160	1.66
					62	20	1.75						70	160	3.33		59	120	1.75										46	130	1.66		44	150	4		43	160	2.96
					63	30	1.94						70	160	1.66		59	120	3.18										47	140	0.929		44	150	1.66		44	170	0.324
					63	30	0.346						70	160	0.432		59	120	3.35										47	140	3.11		44	150	0.13		44	170	2.14
					63	30	2.55						70	160	4.67		59	120	2.61										47	140	5.03		44	150	3.67		44	170	1.66
					63	30	2.61						71	170	3.18		59	120	3										47	140	1.66		45	160	3.05		44	170	1.04
					63	30	2.59						71	170	0.259		60	130	1.66										47	140	0.627		45	160	1.99		44	170	2.98
					64	40	1.64						71	170	0.648		60	130	1.43										48	150	0.735		45	160	1.66		45	180	0.713
					64	40	0.13						71	170	4.6		60	130	3.24										48	150	4.19		45	160	2.7		45	180	2.25
					64	40	3						72	180	3.18		60	130	3.33										48	150	2.87		45	160	1.36		45	180	0.216
					64	40	2.66						72	180	0.0864		60	130	3.11										48	150	1.66		46	170	2.42		45	180	0.778
					64	40	2.79						72	180	0.821		60	130	3.22										48	150	0.411		46	170	1.04		45	180	2.61
					64	40	0.324						72	180	4.6		61	140	1.06										49	160	0.8		46	170	1.92
					65	50	1.34										61	140	0.346										49	160	1.17		46	170	0.475
					65	50	0.173										61	140	3.48										49	160	4.47		46	170	1.9
					65	50	2.9										61	140	3.33										49	160	2.1		46	170	2.85
					65	50	2.83										61	140	2.74										49	160	1.66		47	180	1.64
					65	50	2.29										61	140	2.87										49	160	0.54		47	180	4.56
					65	50	1.66										62	150	1.19										50	170	1.45		47	180	1.66
					66	60	0.0432										62	150	3.67										50	170	1.06		47	180	2.07
					66	60	0.908										62	150	2.4										50	170	4.56		47	180	2.7
					66	60	0.821										62	150	2.66										50	170	1.36
					66	60	3.52										62	150	3.07										50	170	1.66
					66	60	3.11										63	160	3.28										50	170	0.929
					66	60	2.44										63	160	0.8										51	180	3.22
					66	60	0.151										63	160	1.84										51	180	1.23
					67	70	1.66										63	160	2.98										51	180	4.73
					67	70	4.86										63	160	3.63										51	180	1.19
					67	70	3.05										64	170	1.15
					67	70	3.26										64	170	0.281
					68	80	1.66										64	170	3.85
					68	80	4.43										64	170	2.68
					68	80	3.13										64	170	2.79
					68	80	3.46										64	170	1.66
					69	90	1.66										64	170	3.74
					69	90	4.26										65	180	2.07
					69	90	2.83										65	180	4.15
					69	90	2.96										65	180	2.59
					70	100	1.66										65	180	2.46
					70	100	4.17										65	180	2.94
					70	100	0.778
					70	100	2.27
					70	100	3
					71	110	4.24
					71	110	2.81
					71	110	2.96
					72	120	3.7
					72	120	2.98
					72	120	2.79
					73	130	4.41
					73	130	2.94
					73	130	2.49
					74	140	5.25
					74	140	3.59
					74	140	1.04
					75	150	4.24
					75	150	0.627
					75	150	3.67
					75	150	0.173
					76	160	3.7
					76	160	0.54
					76	160	4.62
					76	160	1.66
					77	170	4.21
					77	170	0.583
					77	170	4.84
					77	170	1.66
					78	180	4.41
					78	180	0.994
					78	180	4.84
					78	180	0.151

## Sheet: Control Spot Intensities
Raw Spot Volume and Intensity Data in Multipolar Upshifts (Fig. 4M-4P & Fig. S8A-S8D)
* if no spots present at timepoint, denoted with an 'x'
	Control multipolar upshifts n=6																																				Control multipolar downshifts n=4
	Movie name:						Movie name:						Movie name:						Movie name:						Movie name:						Movie name:						Movie name:						Movie name:						Movie name:
	EU2876_11.15.20_15C_26C_1						EU2876_7.1.21_15C_26C_1						EU2876_7.1.21_15C_26C_2						EU2876_7.1.21_15C_26C_3						EU2876_11.23.21_15C_26C_1						EU2876_11.23.21_15C_26C_2						EU2876_7.1.21_26C_15C_1						EU2876_4.15.22_26C_15C_1						EU2876_4.15.22_26C_15C_2
Upshift Timepoint (UTP):	29					UTP	29					UTP	24					UTP	33					UTP	47					UTP	30					Upshift Timepoint (UTP):	20					UTP	26					UTP	30
UTP -18	11			Min(x):	911	UTP -18	11			Min(x):	1215	UTP -18	6			Min(x):	1163	UTP -18	15			Min(x):	1026	UTP -18	29			Min(x):	1043	UTP -18	12			Min(x):	1080	UTP -18	2			Min(x):	1012	UTP -18	8			Min(x):	1143	UTP -18	12
UTP +18	47			Max(x):	2275	UTP +18	47			Max(x):	2332	UTP +18	42			Max(x):	3103	UTP +18	51			Max(x):	1849	UTP +18	65			Max(x):	4504	UTP +18	48			Max(x):	3365	UTP +18	38			Max(x):	1841	UTP +18	44			Max(x):	1188	UTP +18	48
	Movie Frame	Time from UTP (s)	Normalized Intens (zi)	xi-Min(x)	Spot Intensity (xi)		Movie Frame	Time from UTP (s)	Normalized Intens (zi)	xi-Min(x)	Spot Intensity (xi)		Movie Frame	Time from UTP (s)	Normalized Intens (zi)	xi-Min(x)	Spot Intensity (xi)		Movie Frame	Time from UTP (s)	Normalized Intens (zi)	xi-Min(x)	Spot Intensity (xi)		Movie Frame	Time from UTP (s)	Normalized Intens (zi)	xi-Min(x)	Spot Intensity (xi)		Movie Frame	Time from UTP (s)	Normalized Intens (zi)	xi-Min(x)	Spot Intensity (xi)		Movie Frame	Time from UTP (s)	Normalized Intens (zi)	xi-Min(x)	Spot Intensity (xi)		Movie Frame	Time from UTP (s)	Normalized Intens (zi)	xi-Min(x)	Spot Intensity (xi)		Movie Frame
Normalization Formula:	11	-180	0.545934	1242	2153		17	-120	0.161235	376	1591		13	-110	0.00547857	17	1180		22	-110	0.0173067	32	1058		29	-180	0.119893	540	1583		14	-160	0.0952487	429	1472		9	-110	0.0249864	46	1058		14	-120	0.0176768	21	1164		12
zi = (xi – min(x)) / (max(x) – min(x))	11	-180	0.213187	485	1396		18	-110	0	0	1215		14	-100	0.00354496	11	1174		23	-100	0.0313683	58	1084		30	-170	0.0079929	36	1079		15	-150	0.117007	527	1570		10	-100	0	0	1012		15	-110	0.348485	414	1557		12
zi: The ith normalized value in the dataset	11	-180	0.526154	1197	2108		19	-100	0.016295	38	1253		14	-100	0.149855	465	1628		24	-90	0.01298	24	1050		30	-170	0.0235346	106	1149		15	-150	0.105906	477	1520		11	-90	0.0391092	72	1084		16	-100	0.475589	565	1708		12
xi: The ith value in the dataset	11	-180	0.475604	1082	1993		19	-100	0.20669	482	1697		15	-90	0.0170802	53	1216		25	-80	0.0210925	39	1065		30	-170	0.0170959	77	1120		16	-140	0.0386323	174	1217		11	-90	0.0309614	57	1069		17	-90	0.529461	629	1772		12
min(x): The minimum value in the dataset	11	-180	0.434286	988	1899		19	-100	0.0463122	108	1323		15	-90	0	0	1163		26	-70	0.270957	501	1527		30	-170	0.0115453	52	1095		16	-140	0.0994671	448	1491		11	-90	0.0456274	84	1096		18	-80	0.124579	148	1291		13
max(x): The maximum value in the dataset	11	-180	0.312967	712	1623		19	-100	0.18825	439	1654		15	-90	0.205285	637	1800		27	-60	0.219037	405	1431		30	-170	0.0808171	364	1407		17	-130	0.0386323	174	1217		12	-80	0.0211841	39	1051		19	-70	0.518519	616	1759		13
	11	-180	0.236044	537	1448		20	-90	0.0330189	77	1292		15	-90	0.00128908	4	1167		28	-50	0.0378583	70	1096		30	-170	0.00754885	34	1077		17	-130	0.119893	540	1583		12	-80	0.0423683	78	1090		19	-70	0.444444	528	1671		13
	12	-170	0.527473	1200	2111		20	-90	0.0626072	146	1361		16	-80	0.00837899	26	1189		29	-40	0.255814	473	1499		31	-160	0.0286412	129	1172		17	-130	0.110346	497	1540		12	-80	0.0277023	51	1063		19	-70	0.271886	323	1466		13
	12	-170	0.520879	1185	2096		20	-90	0.164237	383	1598		16	-80	0.238157	739	1902		30	-30	0.293131	542	1568		31	-160	0.0184281	83	1126		17	-130	0.044849	202	1245		12	-80	0.0820206	151	1163		20	-60	0.59596	708	1851		13
	12	-170	0.512967	1167	2078		20	-90	0.285592	666	1881		16	-80	0.0580084	180	1343		31	-20	0.0237966	44	1070		31	-160	0.0079929	36	1079		18	-120	0.122336	551	1594		13	-70	0.0630092	116	1128		20	-60	0.121212	144	1287		13
	12	-170	0.384615	875	1786		20	-90	0.00557461	13	1228		16	-80	0.401869	1247	2410		32	-10	0.247161	457	1483		31	-160	0.0281972	127	1170		18	-120	0.102575	462	1505		13	-70	0.0559479	103	1115		20	-60	0.436869	519	1662		13
	12	-170	0.244396	556	1467		20	-90	0.171098	399	1614		17	-70	0.0222365	69	1232		32	-10	0.0221741	41	1067		31	-160	0.0230906	104	1147		18	-120	0.136989	617	1660		13	-70	0.0575774	106	1118		20	-60	0.357744	425	1568		13
	13	-160	0.571868	1301	2212		20	-90	0.187822	438	1653		17	-70	0.00966806	30	1193		32	-10	0	0	1026		32	-150	0.0142096	64	1107		18	-120	0.0248668	112	1155		13	-70	0.00977729	18	1030		20	-60	0	0	1143		14
	13	-160	0.55033	1252	2163		21	-80	0.0776158	181	1396		17	-70	0.0728327	226	1389		33	0	0.223905	414	1440		32	-150	0.035524	160	1203		18	-120	0.0321936	145	1188		13	-70	0.0423683	78	1090		20	-60	0.0260943	31	1174		14
	13	-160	0.263736	600	1511		21	-80	0.0544597	127	1342		17	-70	0.148888	462	1625		33	0	0.183883	340	1366		32	-150	0.0939165	423	1466		19	-110	0.0337478	152	1195		14	-60	0.0684411	126	1138		20	-60	0.302189	359	1502		14
	13	-160	0.289231	658	1569		21	-80	0.401801	937	2152		18	-60	0.0483403	150	1313		33	0	0.299621	554	1580		32	-150	0.119893	540	1583		19	-110	0.112789	508	1551		14	-60	0.0304183	56	1068		20	-60	0.245791	292	1435		14
	13	-160	0.262857	598	1509		21	-80	0.21012	490	1705		18	-60	0.0560748	174	1337		33	0	0.0816658	151	1177		32	-150	0.00888099	40	1083		19	-110	0.173401	781	1824		14	-60	0.272135	501	1513		21	-50	0.506734	602	1745		14
	13	-160	0.443077	1008	1919		21	-80	0.0917667	214	1429		18	-60	0.206252	640	1803		34	10	0.517036	956	1982		32	-150	0.018206	82	1125		19	-110	0.131661	593	1636		14	-60	0.050516	93	1105		21	-50	0.102694	122	1265		14
	13	-160	0.361758	823	1734		21	-80	0.207976	485	1700		18	-60	0.191105	593	1756		34	10	0.362899	671	1697		32	-150	0.00333037	15	1058		19	-110	0.0184281	83	1126		14	-60	0.0586638	108	1120		21	-50	0.55303	657	1800		14
	14	-150	0.533187	1213	2124		21	-80	0.23199	541	1756		18	-60	0.251047	779	1942		34	10	0.132504	245	1271		32	-150	0.0202043	91	1134		20	-100	0.0412966	186	1229		15	-50	0.0217273	40	1052		21	-50	0.180135	214	1357		14
	14	-150	0.548132	1247	2158		21	-80	0.037307	87	1302		18	-60	0.17048	529	1692		34	10	0.00919416	17	1043		33	-140	0.0126554	57	1100		20	-100	0.138544	624	1667		15	-50	0.0222705	41	1053		21	-50	0.488215	580	1723		15
	14	-150	0.267253	608	1519		22	-70	0.0518868	121	1336		19	-50	0.0280374	87	1250		34	10	0.23364	432	1458		33	-140	0.0424067	191	1234		20	-100	0.148757	670	1713		15	-50	0.0738729	136	1148		21	-50	0.441919	525	1668		15
	14	-150	0.278681	634	1545		22	-70	0.188679	440	1655		19	-50	0.033516	104	1267		35	20	0.817198	1511	2537		33	-140	0.114121	514	1557		20	-100	0.0330817	149	1192		15	-50	0.31233	575	1587		21	-50	0.441919	525	1668		15
	14	-150	0.22989	523	1434		22	-70	0.207976	485	1700		19	-50	0.0367386	114	1277		35	20	0.41536	768	1794		33	-140	0.110346	497	1540		21	-90	0.0466252	210	1253		15	-50	0.0363933	67	1079		21	-50	0.0185185	22	1165		15
	14	-150	0.382418	870	1781		22	-70	0.0227273	53	1268		19	-50	0.0373832	116	1279		35	20	0.33748	624	1650		33	-140	0.0079929	36	1079		21	-90	0.125222	564	1607		15	-50	0.00380228	7	1019		22	-40	0.569024	676	1819		15
	14	-150	0.217143	494	1405		22	-70	0.00171527	4	1219		19	-50	0.158879	493	1656		35	20	0.317469	587	1613		34	-130	0.0297513	134	1177		21	-90	0.0588366	265	1308		16	-40	0.384574	708	1720		22	-40	0.393098	467	1610		16
	15	-140	0.567473	1291	2202		22	-70	0.0283019	66	1281		19	-50	0.181437	563	1726		36	30	0.672796	1244	2270		34	-130	0.0452931	204	1247		21	-90	0.138988	626	1669		16	-40	0.199348	367	1379		22	-40	0.427609	508	1651		16
	15	-140	1	2275	3186		22	-70	0.213551	498	1713		20	-40	0.0399613	124	1287		36	30	0.414278	766	1792		34	-130	0.156306	704	1747		21	-90	0.16341	736	1779		16	-40	0.311787	574	1586		22	-40	0.497475	591	1734		16
	15	-140	0.512527	1166	2077		23	-60	0.212693	496	1711		20	-40	0.178859	555	1718		36	30	0.41536	768	1794		34	-130	0.114343	515	1558		21	-90	0.0379663	171	1214		16	-40	0.0315046	58	1070		22	-40	0.377946	449	1592		17
	15	-140	0.248791	566	1477		23	-60	0.314751	734	1949		20	-40	0.00773445	24	1187		37	40	0.786912	1455	2481		34	-130	0.134769	607	1650		22	-80	0.133881	603	1646		16	-40	0.00543183	10	1022		22	-40	0.611953	727	1870		17
	15	-140	0.156923	357	1268		23	-60	0.246998	576	1791		20	-40	0.0283597	88	1251		37	40	0.547323	1012	2038		34	-130	0.120337	542	1585		22	-80	0.0430728	194	1237		16	-40	0.00814775	15	1027		22	-40	0.0976431	116	1259		17
	15	-140	0.200879	457	1368		23	-60	0.0656089	153	1368		20	-40	0.157267	488	1651		37	40	0.45484	841	1867		34	-130	0.0139876	63	1106		22	-80	0.121448	547	1590		16	-40	0.20315	374	1386		22	-40	0.44697	531	1674		17
	16	-130	0.548132	1247	2158		23	-60	0.102487	239	1454		20	-40	0.0228811	71	1234		38	50	1	1849	2875		34	-130	0.140098	631	1674		22	-80	0.194494	876	1919		17	-30	0.298207	549	1561		22	-40	0.158249	188	1331		17
	16	-130	0.672088	1529	2440		23	-60	0.23199	541	1756		21	-30	0.173381	538	1701		38	50	0.555435	1027	2053		35	-120	0.0526199	237	1280		22	-80	0.125888	567	1610		17	-30	0.0678979	125	1137		22	-40	0.0648148	77	1220		17
	16	-130	0.481319	1095	2006		23	-60	0.0570326	133	1348		21	-30	0.0116017	36	1199		38	50	0.434289	803	1829		35	-120	0.136101	613	1656		22	-80	0.0543961	245	1288		17	-30	0.253123	466	1478		23	-30	0.176768	210	1353		17
	16	-130	0.539341	1227	2138		24	-50	0.396655	925	2140		21	-30	0.140509	436	1599		39	60	0.997296	1844	2870		35	-120	0.0226465	102	1145		22	-80	0.00821492	37	1080		17	-30	0.0722433	133	1145		23	-30	0.541246	643	1786		17
	17	-120	0.631648	1437	2348		24	-50	0.106775	249	1464		21	-30	0.129874	403	1566		39	60	0.476474	881	1907		35	-120	0.0996892	449	1492		23	-70	0.0421847	190	1233		17	-30	0.0717002	132	1144		23	-30	0.426768	507	1650		18
	17	-120	0.756923	1722	2633		24	-50	0.296312	691	1906		22	-20	0.241379	749	1912		39	60	0.612223	1132	2158		35	-120	0.162966	734	1777		23	-70	0.173623	782	1825		17	-30	0.244432	450	1462		23	-30	0.543771	646	1789		18
	17	-120	0.576703	1312	2223		24	-50	0.0836192	195	1410		22	-20	0.0609088	189	1352		40	70	0.874527	1617	2643		35	-120	0.0228686	103	1146		23	-70	0.0748224	337	1380		17	-30	0.0467137	86	1098		23	-30	0.511785	608	1751		18
	17	-120	0.565714	1287	2198		24	-50	0.0831904	194	1409		22	-20	0.0979697	304	1467		40	70	0.0930233	172	1198		35	-120	0.035302	159	1202		23	-70	0.0908082	409	1452		18	-20	0.245519	452	1464		23	-30	0.532828	633	1776		18
	18	-110	0.741099	1686	2597		24	-50	0.263293	614	1829		22	-20	0.271995	844	2007		40	70	0.598702	1107	2133		35	-120	0.00643872	29	1072		23	-70	0.176732	796	1839		18	-20	0.122759	226	1238		23	-30	0.494949	588	1731		18
	18	-110	0.495824	1128	2039		24	-50	0.0711835	166	1381		22	-20	0.152111	472	1635		40	70	0.659816	1220	2246		36	-110	0.0333037	150	1193		23	-70	0.0430728	194	1237		18	-20	0.323194	595	1607		23	-30	0.116162	138	1281		19
	18	-110	0.223297	508	1419		25	-40	0.246569	575	1790		22	-20	0.0512407	159	1322		41	80	0.713359	1319	2345		36	-110	0.176954	797	1840		23	-70	0.183171	825	1868		18	-20	0.0966866	178	1190		23	-30	0.139731	166	1309		19
	18	-110	0.261538	595	1506		25	-40	0.0754717	176	1391		23	-10	0.254592	790	1953		41	80	0.469443	868	1894		36	-110	0.0557282	251	1294		23	-70	0.0461812	208	1251		18	-20	0.268332	494	1506		24	-20	0.462963	550	1693		19
	18	-110	0.258901	589	1500		25	-40	0.431818	1007	2222		23	-10	0.109894	341	1504		41	80	0.62358	1153	2179		36	-110	0.0370782	167	1210		23	-70	0.132993	599	1642		19	-10	0.430201	792	1804		24	-20	0.517677	615	1758		19
	19	-100	0.76967	1751	2662		25	-40	0.102487	239	1454		23	-10	0.319368	991	2154		42	90	0.187669	347	1373		36	-110	0.027087	122	1165		23	-70	0.0865897	390	1433		19	-10	0.412819	760	1772		24	-20	0.504209	599	1742		19
	19	-100	0.213187	485	1396		25	-40	0.287736	671	1886		23	-10	0.305189	947	2110		42	90	0.771769	1427	2453		36	-110	0.213366	961	2004		24	-60	0.192274	866	1909		19	-10	0.398696	734	1746		24	-20	0.448653	533	1676		19
	19	-100	0.564835	1285	2196		25	-40	0.298885	697	1912		23	-10	0.0351273	109	1272		42	90	0.494321	914	1940		36	-110	0.148091	667	1710		24	-60	0.0688277	310	1353		19	-10	0.373167	687	1699		24	-20	0.53367	634	1777		19
	19	-100	0.40967	932	1843		25	-40	0.0767581	179	1394		23	-10	0.0621979	193	1356		42	90	0.53921	997	2023		36	-110	0.271314	1222	2265		24	-60	0.230462	1038	2081		19	-10	0.135796	250	1262		24	-20	0.184343	219	1362		19
	20	-90	0.678242	1543	2454		25	-40	0.0493139	115	1330		23	-10	0.196584	610	1773		43	100	0.70146	1297	2323		36	-110	0.138099	622	1665		24	-60	0.18095	815	1858		19	-10	0.360674	664	1676		24	-20	0.332492	395	1538		19
	20	-90	0.196484	447	1358		25	-40	0.289022	674	1889		24	0	0.454721	1411	2574		43	100	0.498107	921	1947		36	-110	0.142096	640	1683		24	-60	0.274201	1235	2278		20	0	0.549158	1011	2023		24	-20	0.203704	242	1385		20
	20	-90	0.457143	1040	1951		25	-40	0.324185	756	1971		24	0	0.417338	1295	2458		43	100	0.58464	1081	2107		36	-110	0.0421847	190	1233		24	-60	0.291075	1311	2354		20	0	0.200978	370	1382		25	-10	0.460438	547	1690		20
	21	-80	0.716484	1630	2541		26	-30	0.0222985	52	1267		24	0	0.341283	1059	2222		44	110	0.792861	1466	2492		37	-100	0.0566163	255	1298		24	-60	0.0517318	233	1276		20	0	0.414449	763	1775		25	-10	0.340909	405	1548		20
	21	-80	0.519121	1181	2092		26	-30	0.124786	291	1506		24	0	0.0737995	229	1392		44	110	0.562466	1040	2066		37	-100	0.0455151	205	1248		24	-60	0.147202	663	1706		20	0	0.39598	729	1741		25	-10	0.416667	495	1638		20
	21	-80	0.265934	605	1516		26	-30	0.410377	957	2172		24	0	0.0476958	148	1311		45	120	0.59708	1104	2130		37	-100	0.154529	696	1739		24	-60	0.103686	467	1510		21	10	0.523085	963	1975		25	-10	0.297138	353	1496		20
	22	-70	0.876044	1993	2904		26	-30	0.426244	994	2209		24	0	0.0631647	196	1359		45	120	0.565711	1046	2072		37	-100	0.044405	200	1243		24	-60	0.0579485	261	1304		21	10	0.595872	1097	2109		26	0	0.424242	504	1647		20
	22	-70	0.196484	447	1358		26	-30	0.264151	616	1831		24	0	0.0621979	193	1356		46	130	0.617631	1142	2168		37	-100	0.207593	935	1978		25	-50	0.216474	975	2018		21	10	0.558392	1028	2040		26	0	0.380471	452	1595		20
	22	-70	0.271648	618	1529		26	-30	0.294597	687	1902		24	0	0.0841121	261	1424		46	130	0.57166	1057	2083		37	-100	0.227798	1026	2069		25	-50	0.0759325	342	1385		21	10	0.700163	1289	2301		26	0	0.121212	144	1287		20
	22	-70	0.275165	626	1537		26	-30	0.261578	610	1825		25	10	0.459878	1427	2590		47	140	0.913467	1689	2715		37	-100	0.154751	697	1740		25	-50	0.226021	1018	2061		21	10	0.0896252	165	1177		26	0	0.319865	380	1523		21
	22	-70	0.403516	918	1829		26	-30	0.0368782	86	1301		25	10	0.426684	1324	2487		47	140	0.572742	1059	2085		37	-100	0.0563943	254	1297		25	-50	0.231572	1043	2086		21	10	0.446496	822	1834		27	10	0.479798	570	1713		21
	23	-60	0.734066	1670	2581		27	-20	0.114494	267	1482		25	10	0.441508	1370	2533		48	150	0.882098	1631	2657		37	-100	0.191829	864	1907		25	-50	0.221803	999	2042		22	20	0.56491	1040	2052		27	10	0.608586	723	1866		21
	23	-60	0.192088	437	1348		27	-20	0.307033	716	1931		25	10	0.0757332	235	1398		48	150	0.556517	1029	2055		37	-100	0.173623	782	1825		25	-50	0.169849	765	1808		22	20	0.664856	1224	2236		27	10	0.767677	912	2055		21
	23	-60	0.307253	699	1610		27	-20	0.079331	185	1400		25	10	0.120529	374	1537		49	160	0.943213	1744	2770		37	-100	0.146092	658	1701		25	-50	0.0990231	446	1489		22	20	0.803368	1479	2491		27	10	0.462963	550	1693		22
	23	-60	0.464615	1057	1968		27	-20	0.36235	845	2060		25	10	0.30261	939	2102		49	160	0.530557	981	2007		37	-100	0.150977	680	1723		25	-50	0.228242	1028	2071		22	20	0.657251	1210	2222		28	20	0.478114	568	1711		22
	23	-60	0.444396	1011	1922		27	-20	0.319039	744	1959		26	20	0.570738	1771	2934		50	170	0.815035	1507	2533		37	-100	0.0213144	96	1139		26	-40	0.0686057	309	1352		22	20	0.539924	994	2006		28	20	0.525253	624	1767		22
	24	-50	0.865495	1969	2880		28	-10	0.18482	431	1646		26	20	0.474057	1471	2634		50	170	0.476474	881	1907		38	-90	0.044849	202	1245		26	-40	0.253996	1144	2187		23	30	0.647474	1192	2204		28	20	0.478114	568	1711		22
	24	-50	0.283956	646	1557		28	-10	0.403516	941	2156		26	20	0.461167	1431	2594		51	180	0.989183	1829	2855		38	-90	0.202487	912	1955		26	-40	0.123002	554	1597		23	30	0.531776	979	1991		28	20	0.526936	626	1769		23
	24	-50	0.503736	1146	2057		28	-10	0.141509	330	1545		26	20	0.142765	443	1606		51	180	0.379665	702	1728		38	-90	0.191385	862	1905		26	-40	0.160524	723	1766		23	30	0.309614	570	1582		29	30	0.158249	188	1331		23
	24	-50	0.497143	1131	2042		28	-10	0.0690395	161	1376		26	20	0.345794	1073	2236								38	-90	0.062389	281	1324		26	-40	0.205373	925	1968		23	30	0.160782	296	1308		29	30	0.537037	638	1781		23
	24	-50	0.252747	575	1486		28	-10	0.279588	652	1867		27	30	0.417338	1295	2458								38	-90	0.195382	880	1923		26	-40	0.203153	915	1958		24	40	0.74742	1376	2388		29	30	0.114478	136	1279		23
	25	-40	0.645275	1468	2379		28	-10	0.34777	811	2026		27	30	0.500161	1552	2715								38	-90	0.0543961	245	1288		26	-40	0.299067	1347	2390		24	40	0.72352	1332	2344		29	30	0.549663	653	1796		24
	25	-40	0.286593	652	1563		29	0	0.223413	521	1736		27	30	0.329681	1023	2186								38	-90	0.151199	681	1724		26	-40	0.269538	1214	2257		24	40	0.549158	1011	2023		30	40	0.550505	654	1797		24
	25	-40	0.467253	1063	1974		29	0	0.343911	802	2017		27	30	0.469223	1456	2619								38	-90	0.0421847	190	1233		27	-30	0.0703819	317	1360		24	40	0.299294	551	1563		30	40	0.259259	308	1451		24
	25	-40	0.700659	1594	2505		29	0	0.13765	321	1536		27	30	0.458588	1423	2586								38	-90	0.0184281	83	1126		27	-30	0.22913	1032	2075		24	40	0.164584	303	1315		30	40	0.550505	654	1797		24
	25	-40	0.398681	907	1818		29	0	0.0733276	171	1386		27	30	0.459233	1425	2588								39	-80	0.027087	122	1165		27	-30	0.242229	1091	2134		25	50	0.183596	338	1350		31	50	0.165825	197	1340		25
	25	-40	0.519121	1181	2092		29	0	0.0754717	176	1391		28	40	0.343216	1065	2228								39	-80	0.0555062	250	1293		27	-30	0.244671	1102	2145		25	50	0.692558	1275	2287		31	50	0.759259	902	2045		25
	26	-30	0.651429	1482	2393		29	0	0.303602	708	1923		28	40	0.081534	253	1416								39	-80	0.0670515	302	1345		27	-30	0.213366	961	2004		25	50	0.640413	1179	2191		31	50	0.644781	766	1909		26
	26	-30	0.472088	1074	1985		29	0	0.509863	1189	2404		28	40	0.49146	1525	2688								39	-80	0	0	1043		27	-30	0.137877	621	1664		25	50	0.328626	605	1617		31	50	0.218855	260	1403		26
	26	-30	0.913846	2079	2990		30	10	0.32247	752	1967		28	40	0.233	723	1886								39	-80	0.234458	1056	2099		27	-30	0.166075	748	1791		26	60	0.245519	452	1464		31	50	0.726431	863	2006		26
	26	-30	0.516923	1176	2087		30	10	0.535592	1249	2464		28	40	0.385111	1195	2358								39	-80	0.0606128	273	1316		28	-20	0.0919183	414	1457		26	60	0.791418	1457	2469		31	50	0.664983	790	1933		27
	27	-20	0.677363	1541	2452		30	10	0.384648	897	2112		28	40	0.320013	993	2156								39	-80	0.225577	1016	2059		28	-20	0.0930284	419	1462		26	60	0.774036	1425	2437		32	60	0.0589226	70	1213		27
	27	-20	0.661538	1505	2416		30	10	0.146655	342	1557		29	50	0.424106	1316	2479								39	-80	0.213366	961	2004		28	-20	0.26754	1205	2248		27	70	0.463335	853	1865		32	60	0.523569	622	1765		27
	27	-20	0.520879	1185	2096		30	10	0.374357	873	2088		29	50	0.501772	1557	2720								39	-80	0.182282	821	1864		28	-20	0.216918	977	2020		27	70	0.606735	1117	2129		32	60	0.0925926	110	1253		28
	27	-20	0.516923	1176	2087		30	10	0.336192	784	1999		29	50	0.246858	766	1929								39	-80	0.026643	120	1163		28	-20	0.292629	1318	2361		27	70	0.263444	485	1497		32	60	0.566498	673	1816		28
	27	-20	0.464615	1057	1968		30	10	0.238422	556	1771		29	50	0.364486	1131	2294								39	-80	0.0348579	157	1200		28	-20	0.237123	1068	2111		27	70	0.766974	1412	2424		32	60	0.742424	882	2025		28
	27	-20	0.492747	1121	2032		30	10	0.367496	857	2072		29	50	0.342894	1064	2227								39	-80	0.104352	470	1513		28	-20	0.39587	1783	2826		27	70	0.110809	204	1216		33	70	0.112795	134	1277		29
	28	-10	0.280879	639	1550		30	10	0.404803	944	2159		29	50	0.37222	1155	2318								40	-70	0.136323	614	1657		28	-20	0.148535	669	1712		28	80	0.224878	414	1426		33	70	0.501684	596	1739		29
	28	-10	0.676044	1538	2449		31	20	0.355489	829	2044		30	60	0.39349	1221	2384								40	-70	0.0561723	253	1296		29	-10	0.0919183	414	1457		28	80	1	1841	2853		33	70	0.438552	521	1664		29
	28	-10	0.578901	1317	2228		31	20	0.499142	1164	2379		30	60	0.193039	599	1762								40	-70	0.253774	1143	2186		29	-10	0.115009	518	1561		28	80	0.279196	514	1526		33	70	0.748316	889	2032		29
	28	-10	0.373626	850	1761		31	20	0.447256	1043	2258		30	60	0.407992	1266	2429								40	-70	0.130773	589	1632		29	-10	0.273757	1233	2276		28	80	0.888104	1635	2647		34	80	0.495791	589	1732		30
	28	-10	0.507253	1154	2065		31	20	0.325901	760	1975		30	60	0.317435	985	2148								40	-70	0.230906	1040	2083		29	-10	0.281306	1267	2310		28	80	0.574144	1057	2069		34	80	0.378788	450	1593		30
	29	0	0.264176	601	1512		32	30	0.274014	639	1854		30	60	0.266839	828	1991								40	-70	0.293295	1321	2364		29	-10	0.113011	509	1552		29	90	0.561651	1034	2046		34	80	0.246633	293	1436		31
	29	0	0.636923	1449	2360		32	30	0.533019	1243	2458		31	70	0.366097	1136	2299								40	-70	0.236901	1067	2110		29	-10	0.267096	1203	2246		29	90	0.292232	538	1550		34	80	0.612795	728	1871		31
	29	0	0.282637	643	1554		32	30	0.544168	1269	2484		31	70	0.189172	587	1750								40	-70	0.0608348	274	1317		29	-10	0.254663	1147	2190		29	90	0.826725	1522	2534		35	90	0.588384	699	1842		31
	29	0	0.612747	1394	2305		32	30	0.400515	934	2149		31	70	0.451499	1401	2564								40	-70	0.207149	933	1976		29	-10	0.0757105	341	1384		29	90	0.771863	1421	2433		35	90	0.539562	641	1784		32
	29	0	0.384615	875	1786		33	40	0.3006	701	1916		31	70	0.256526	796	1959								40	-70	0.220249	992	2035		30	0	0.0839254	378	1421		30	100	0.164584	303	1315		35	90	0.607744	722	1865		32
	29	0	0.368791	839	1750		33	40	0.588336	1372	2587		32	80	0.522075	1620	2783								41	-60	0.0661634	298	1341		30	0	0.0606128	273	1316		30	100	0.586095	1079	2091		35	90	0.589226	700	1843		32
	29	0	0.442198	1006	1917		33	40	0.76458	1783	2998		32	80	0.271673	843	2006								41	-60	0.30595	1378	2421		30	0	0.0943606	425	1468		30	100	0.311244	573	1585		36	100	0.549663	653	1796		32
	29	0	0.563516	1282	2193		33	40	0.0613208	143	1358		32	80	0.244924	760	1923								41	-60	0.141874	639	1682		30	0	0.238899	1076	2119		30	100	0.977729	1800	2812		36	100	0.545455	648	1791		33
	30	10	0.788571	1794	2705		33	40	0.400515	934	2149		33	90	0.0293265	91	1254								41	-60	0.253996	1144	2187		30	0	0.26421	1190	2233		30	100	0.712113	1311	2323		36	100	0.374579	445	1588		33
	30	10	0.373626	850	1761		34	50	0.21012	490	1705		33	90	0.577506	1792	2955								41	-60	0.044849	202	1245		30	0	0.0825933	372	1415		31	110	0.659967	1215	2227		36	100	0.511785	608	1751		33
	30	10	0.650549	1480	2391		34	50	0.598199	1395	2610		33	90	0.0554302	172	1335								41	-60	0.249778	1125	2168		30	0	0.271758	1224	2267		31	110	0.825638	1520	2532		37	110	0.558081	663	1806		34
	30	10	0.415824	946	1857		34	50	0.798456	1862	3077		33	90	0.332581	1032	2195								41	-60	0.097913	441	1484		30	0	0.115009	518	1561		31	110	0.254753	469	1481		37	110	0.665825	791	1934		34
	30	10	0.338462	770	1681		34	50	0.392796	916	2131		34	100	0.557525	1730	2893								41	-60	0.0188721	85	1128		30	0	0.114343	515	1558		31	110	0.720261	1326	2338		37	110	0.577441	686	1829		34
	30	10	0.454505	1034	1945		35	60	0.273156	637	1852		34	100	0.337738	1048	2211								41	-60	0.0397425	179	1222		31	10	0.229352	1033	2076		32	120	0.768061	1414	2426		37	110	0.593434	705	1848		35
	30	10	0.485275	1104	2015		35	60	0.930532	2170	3385		35	110	0.554947	1722	2885								41	-60	0.214032	964	2007		31	10	0.261323	1177	2220		32	120	0.73547	1354	2366		38	120	0.566498	673	1816		35
	31	20	0.635165	1445	2356		35	60	0.558319	1302	2517		35	110	0.541734	1681	2844								41	-60	0.218694	985	2028		31	10	0.230018	1036	2079		32	120	0.292232	538	1550		38	120	0.787037	935	2078		35
	31	20	0.674286	1534	2445		35	60	0.449828	1049	2264		35	110	0.242024	751	1914								42	-50	0.363455	1637	2680		31	10	0.273535	1232	2275		32	120	0.69799	1285	2297		38	120	0.664983	790	1933		36
	31	20	0	0	911		36	70	0.23199	541	1756		36	120	0.692556	2149	3312								42	-50	0.293739	1323	2366		31	10	0.0794849	358	1401		33	130	0.736556	1356	2368		38	120	0.62037	737	1880		36
	31	20	0.295385	672	1583		36	70	0.485849	1133	2348		36	120	0.222043	689	1852								42	-50	0.0592806	267	1310		31	10	0.12389	558	1601		33	130	0.755024	1390	2402		39	130	0.508418	604	1747		36
	31	20	0.125714	286	1197		36	70	0.929245	2167	3382		37	130	0.69739	2164	3327								42	-50	0.259547	1169	2212		32	20	0.270648	1219	2262		33	130	0.294948	543	1555		39	130	0.646465	768	1911		37
	32	30	0.76	1729	2640		36	70	0.49271	1149	2364		37	130	0.223332	693	1856								42	-50	0.0150977	68	1111		32	20	0.121004	545	1588		33	130	0.822379	1514	2526		39	130	0.595118	707	1850		37
	32	30	0.546374	1243	2154		37	80	0.877787	2047	3262		38	140	0.769256	2387	3550								42	-50	0.102798	463	1506		32	20	0.253996	1144	2187		34	140	0.772949	1423	2435		39	130	0.468013	556	1699		37
	32	30	0.193846	441	1352		37	80	0.608062	1418	2633		38	140	0.208508	647	1810								42	-50	0.197824	891	1934		32	20	0.0750444	338	1381		34	140	0.339489	625	1637		40	140	0.393939	468	1611		38
	32	30	0.429451	977	1888		37	80	0.0300172	70	1285		39	150	0.833065	2585	3748								42	-50	0.240009	1081	2124		32	20	0.0410746	185	1228		34	140	0.60239	1109	2121		40	140	0.616162	732	1875		38
	33	40	0.788571	1794	2705		38	90	0.697684	1627	2842		39	150	0.254592	790	1953								43	-40	0.371892	1675	2718		32	20	0.220027	991	2034		34	140	0.895709	1649	2661		40	140	0.6633	788	1931		38
	33	40	0.191209	435	1346		38	90	0.0398799	93	1308		40	160	0.942314	2924	4087								43	-40	0.275533	1241	2284		32	20	0.213588	962	2005		35	150	0.837045	1541	2553		40	140	0.577441	686	1829		39
	33	40	0.316484	720	1631		38	90	0.37307	870	2085		40	160	0.244602	759	1922								43	-40	0.0854796	385	1428		33	30	0.301732	1359	2402		35	150	0.56491	1040	2052		41	150	0.666667	792	1935		39
	33	40	0.385055	876	1787		39	100	0.850343	1983	3198		41	170	0.806316	2502	3665								43	-40	0.221803	999	2042		33	30	0.0992451	447	1490		35	150	0.34818	641	1653		41	150	0.486532	578	1721		39
	33	40	0.334945	762	1673		39	100	0.384648	897	2112		41	170	0.225266	699	1862								43	-40	0.0721581	325	1368		33	30	0.293073	1320	2363		35	150	0.945139	1740	2752		41	150	0.660774	785	1928		39
	34	50	0.93011	2116	3027		40	110	0.820755	1914	3129		42	180	1	3103	4266								43	-40	0.257771	1161	2204		33	30	0.0586146	264	1307		36	160	0.0793047	146	1158		41	150	0.627946	746	1889		40
	34	50	0.228132	519	1430		40	110	0.327187	763	1978		42	180	0.2301	714	1877								44	-30	0.339698	1530	2573		33	30	0.195382	880	1923		36	160	0.0901684	166	1178		42	160	0.510943	607	1750		40
	34	50	0.344615	784	1695		40	110	0.093482	218	1433														44	-30	0.26421	1190	2233		33	30	0.342806	1544	2587		36	160	0.927213	1707	2719		42	160	0.225589	268	1411		40
	34	50	0.365714	832	1743		40	110	0.0849057	198	1413														44	-30	0.080595	363	1406		33	30	0.174067	784	1827		36	160	0.586095	1079	2091		42	160	0.648148	770	1913		41
	35	60	0.744615	1694	2605		40	110	0.404374	943	2158														44	-30	0.21048	948	1991		34	40	0.248668	1120	2163		36	160	0.809886	1491	2503		42	160	0.493266	586	1729		41
	35	60	0.242198	551	1462		41	120	0.615352	1435	2650														44	-30	0.0683837	308	1351		34	40	0.210036	946	1989		37	170	0.603476	1111	2123		43	170	0.505051	600	1743		41
	35	60	0.347253	790	1701		41	120	0.00557461	13	1228														44	-30	0.243783	1098	2141		34	40	0.14476	652	1695		37	170	0.801195	1475	2487		43	170	0.551347	655	1798		42
	36	70	0.761319	1732	2643		41	120	0.128216	299	1514														45	-20	0.302176	1361	2404		34	40	0.035524	160	1203		37	170	0.813688	1498	2510		43	170	0.591751	703	1846		42
	36	70	0.206154	469	1380		41	120	0.301029	702	1917														45	-20	0.143206	645	1688		34	40	0.0754885	340	1383		38	180	0.732754	1349	2361		43	170	1	1188	2331		42
	36	70	0.36	819	1730		41	120	0.311321	726	1941														45	-20	0.274423	1236	2279		35	50	0.248002	1117	2160		38	180	0.804997	1482	2494		43	170	0.491582	584	1727		43
	36	70	0.352527	802	1713		42	130	0.926672	2161	3376														45	-20	0.223801	1008	2051		35	50	0.143206	645	1688								44	180	0.574916	683	1826		43
	37	80	0.662857	1508	2419		42	130	0.391938	914	2129														45	-20	0.045071	203	1246		35	50	0.0570604	257	1300								44	180	0.537037	638	1781		43
	37	80	0.283956	646	1557		43	140	0.0789022	184	1399														45	-20	0.0392984	177	1220		35	50	0.160968	725	1768								44	180	0.54798	651	1794		44
	37	80	0.30989	705	1616		43	140	0.945111	2204	3419														45	-20	0.242007	1090	2133		35	50	0.0590586	266	1309								44	180	0.569024	676	1819		44
	37	80	0.354725	807	1718		43	140	0.292453	682	1897														46	-10	0.0599467	270	1313		36	60	0.331705	1494	2537								44	180	0.501684	596	1739		44
	38	90	0.759121	1727	2638		43	140	0.44554	1039	2254														46	-10	0.035524	160	1203		36	60	0.17651	795	1838														45
	38	90	0.137143	312	1223		44	150	0.025729	60	1275														46	-10	0.241785	1089	2132		36	60	0.187389	844	1887														45
	38	90	0.323077	735	1646		44	150	0.692539	1615	2830														46	-10	0.217362	979	2022		37	70	0.291741	1314	2357														45
	39	100	0.787253	1791	2702		44	150	0.917667	2140	3355														46	-10	0.202709	913	1956		37	70	0.226909	1022	2065														46
	39	100	0.309011	703	1614		44	150	0.394511	920	2135														46	-10	0.0375222	169	1212		37	70	0.198268	893	1936														46
	39	100	0.401319	913	1824		44	150	0.34777	811	2026														46	-10	0.297735	1341	2384		38	80	0.335258	1510	2553														46
	40	110	0.652747	1485	2396		45	160	0.180532	421	1636														47	0	0.272202	1226	2269		38	80	0.367007	1653	2696														47
	40	110	0.147253	335	1246		45	160	0.763722	1781	2996														47	0	0.240231	1082	2125		38	80	0.306394	1380	2423														47
	40	110	0.441319	1004	1915		45	160	0.963979	2248	3463														47	0	0.210924	950	1993		39	90	0.323046	1455	2498														47
	41	120	0.633407	1441	2352		45	160	0.305317	712	1927														47	0	0.247336	1114	2157		39	90	0.12944	583	1626														48
	41	120	0.233407	531	1442		46	170	0.153087	357	1572														48	10	0.255551	1151	2194		39	90	0.319272	1438	2481														48
	41	120	0.426374	970	1881		46	170	0.685249	1598	2813														48	10	0.249112	1122	2165		39	90	0.316163	1424	2467
	42	130	0.665055	1513	2424		46	170	0.847341	1976	3191														48	10	0.167185	753	1796		40	100	0.405195	1825	2868
	42	130	0.336703	766	1677		46	170	0.34434	803	2018														48	10	0.239787	1080	2123		40	100	0.299956	1351	2394
	42	130	0.385495	877	1788		47	180	0.742281	1731	2946														49	20	0.239787	1080	2123		40	100	0.294627	1327	2370
	43	140	0.957363	2178	3089		47	180	1	2332	3547														49	20	0.216474	975	2018		41	110	0.386101	1739	2782
	43	140	0.346374	788	1699		47	180	0.346055	807	2022														49	20	0.197602	890	1933		41	110	0.243561	1097	2140
	43	140	0.366154	833	1744																				49	20	0.145426	655	1698		42	120	0.0364121	164	1207
	44	150	0.805275	1832	2743																				49	20	0.162078	730	1773		42	120	0.533304	2402	3445
	44	150	0.287912	655	1566																				50	30	0.232904	1049	2092		42	120	0.247114	1113	2156
	44	150	0.366593	834	1745																				50	30	0.204041	919	1962		43	130	0.0439609	198	1241
	45	160	0.668132	1520	2431																				50	30	0.00865897	39	1082		43	130	0.470249	2118	3161
	45	160	0.32967	750	1661																				50	30	0.136767	616	1659		43	130	0.283082	1275	2318
	45	160	0.433407	986	1897																				50	30	0.183837	828	1871		44	140	0.161412	727	1770
	46	170	0.709011	1613	2524																				51	40	0.215142	969	2012		44	140	0.459147	2068	3111
	46	170	0.425055	967	1878																				51	40	0.0106572	48	1091		44	140	0.392318	1767	2810
	46	170	0.345934	787	1698																				51	40	0.234014	1054	2097		45	150	0.187389	844	1887
	47	180	0.553407	1259	2170																				51	40	0.137211	618	1661		45	150	0.437389	1970	3013
	47	180	0.70022	1593	2504																				51	40	0.200266	902	1945		45	150	0.389432	1754	2797
	47	180	0.283956	646	1557																				52	50	0.244671	1102	2145		46	160	0.0956927	431	1474
	47	180	0.298901	680	1591																				52	50	0.214032	964	2007		46	160	0.575044	2590	3633
																									52	50	0.209813	945	1988		46	160	0.354352	1596	2639
																									53	60	0.243117	1095	2138		47	170	0.0672735	303	1346
																									53	60	0.171847	774	1817		47	170	0.747114	3365	4408
																									53	60	0.167851	756	1799		47	170	0.353464	1592	2635
																									54	70	0.261767	1179	2222		48	180	0.0750444	338	1381
																									54	70	0.28286	1274	2317		48	180	0.100577	453	1496
																									54	70	0.183837	828	1871		48	180	0.716696	3228	4271
																									55	80	0.0279751	126	1169		48	180	0.325933	1468	2511
																									55	80	0.318162	1433	2476
																									55	80	0.0515098	232	1275
																									55	80	0.214032	964	2007
																									56	90	0.283304	1276	2319
																									56	90	0.0432948	195	1238
																									56	90	0.222913	1004	2047
																									57	100	0.35524	1600	2643
																									57	100	0.098135	442	1485
																									57	100	0.17429	785	1828
																									58	110	0.521758	2350	3393
																									58	110	0.0857016	386	1429
																									58	110	0.219139	987	2030
																									59	120	0.53619	2415	3458
																									59	120	0.108348	488	1531
																									59	120	0.296847	1337	2380
																									60	130	0.570382	2569	3612
																									60	130	0.0523979	236	1279
																									60	130	0.125444	565	1608
																									60	130	0.351909	1585	2628
																									61	140	0.581483	2619	3662
																									61	140	0.325044	1464	2507
																									61	140	0.407194	1834	2877
																									62	150	0.753996	3396	4439
																									62	150	0.053508	241	1284
																									62	150	0.331705	1494	2537
																									62	150	0.393428	1772	2815
																									63	160	1	4504	5547
																									63	160	0.350577	1579	2622
																									63	160	0.330817	1490	2533
																									64	170	0.827709	3728	4771
																									64	170	0.363455	1637	2680
																									64	170	0.332371	1497	2540
																									65	180	0.452265	2037	3080
																									65	180	0.270204	1217	2260
																									65	180	0.25444	1146	2189
[truncated: 9 more columns]

## Sheet: or1984ts Spot Intensities
Raw Spot Volume and Intensity Data in Multipolar Upshifts (Fig. 4M-4P)
* if no spots present at timepoint, denoted with an 'x'
	zyg-9(or1984ts) multipolar upshifts n=5																														zyg-9(or1984ts) multipolar downshifts n=5
	Movie name:						Movie name:						Movie name:						Movie name:						Movie name:						Movie name:						Movie name:						Movie name:						Movie name:
	EU3095_8.28.19_15C_26C_2						EU3095_8.28.19_15C_26C_3						EU3095_8.28.19_15C_26C_4						EU3095_8.28.19_15C_26C_6						EU3095_9.29.19_15C_26C_1						EU3095_12.2.20_26C_15C_1						EU3095_12.2.20_26C_15C_2						EU3095_12.2.20_26C_15C_3						EU3095_12.2.20_26C_15C_4
Upshift Timepoint (UTP):	71					UTP	59					UTP	55					UTP	59					UTP	56					Upshift Timepoint (UTP):	33					UTP	37					UTP	38					UTP	26
UTP -18	53			Min(x):	215	UTP -18	41			Min(x):	209	UTP -18	37			Min(x):	199	UTP -18	41			Min(x):	347	UTP -18	38			Min(x):	206	UTP -18	15			Min(x):	525	UTP -18	19			Min(x):	722	UTP -18	20			Min(x):	708	UTP -18	8
UTP +18	89			Max(x):	1506	UTP +18	77			Max(x):	1868	UTP +18	73			Max(x):	1026	UTP +18	77			Max(x):	2330	UTP +18	74			Max(x):	1048	UTP +18	51			Max(x):	1971	UTP +18	55			Max(x):	9090	UTP +18	56			Max(x):	3929	UTP +18	44
	Movie Frame	Time from UTP (s)	Normalized Intens (zi)	xi-Min(x)	Spot Intensity (xi)		Movie Frame	Time from UTP (s)	Normalized Intens (zi)	xi-Min(x)	Spot Intensity (xi)		Movie Frame	Time from UTP (s)	Normalized Intens (zi)	xi-Min(x)	Spot Intensity (xi)		Movie Frame	Time from UTP (s)	Normalized Intens (zi)	xi-Min(x)	Spot Intensity (xi)		Movie Frame	Time from UTP (s)	Normalized Intens (zi)	xi-Min(x)	Spot Intensity (xi)		Movie Frame	Time from UTP (s)	Normalized Intens (zi)	xi-Min(x)	Spot Intensity (xi)		Movie Frame	Time from UTP (s)	Normalized Intens (zi)	xi-Min(x)	Spot Intensity (xi)		Movie Frame	Time from UTP (s)	Normalized Intens (zi)	xi-Min(x)	Spot Intensity (xi)		Movie Frame
Normalization Formula:	53	-180	0.062417	94	309		41	-180	x	x	x		37	-180	0	0	199		41	-180	x	x	x		38	-180	0.0324427	34	240		15	-180	0.253171	499	1024		19	-180	0.134543	1223	1945		20	-180	0.035887	141	849		8
zi = (xi – min(x)) / (max(x) – min(x))	53	-180	0.0199203	30	245		42	-170	x	x	x		38	-170	0.0233918	24	223		42	-170	x	x	x		38	-180	0.0782443	82	288		15	-180	0.306951	605	1130		19	-180	0.229153	2083	2805		20	-180	0.0702469	276	984		8
zi: The ith normalized value in the dataset	53	-180	0.0664011	100	315		43	-160	x	x	x		39	-160	0.269006	276	475		43	-160	x	x	x		38	-180	0.0687023	72	278		15	-180	0.167935	331	856		19	-180	0.335864	3053	3775		20	-180	0.0333418	131	839		8
xi: The ith value in the dataset	53	-180	0.159363	240	455		44	-150	0.0214133	40	249		40	-150	0.218324	224	423		44	-150	0.137339	320	667		38	-180	0.0419847	44	250		16	-170	0.0218163	43	568		19	-180	0.177008	1609	2331		20	-180	0.0534487	210	918		8
min(x): The minimum value in the dataset	53	-180	0	0	215		45	-140	0.0224839	42	251		41	-140	0.0409357	42	241		45	-140	0.0360515	84	431		38	-180	0.475191	498	704		16	-170	0.368848	727	1252		19	-180	0.140924	1281	2003		20	-180	0.0422499	166	874		8
max(x): The maximum value in the dataset	53	-180	0.131474	198	413		45	-140	0.017666	33	242		42	-130	0.0126706	13	212		45	-140	0.163519	381	728		38	-180	0.0868321	91	297		16	-170	0.406393	801	1326		19	-180	0.148075	1346	2068		21	-170	0.191652	753	1461		8
	54	-170	0.120186	181	396		45	-140	0.0101713	19	228		42	-130	0.0204678	21	220		46	-130	0.170815	398	745		38	-180	0.0658397	69	275		16	-170	0.331811	654	1179		20	-170	0.0837184	761	1483		21	-170	0.160601	631	1339		8
	54	-170	0.0756972	114	329		47	-120	0.148287	277	486		43	-120	0.0136452	14	213		47	-120	0.0111588	26	373		38	-180	0.0601145	63	269		17	-160	0.391679	772	1297		20	-170	0.273377	2485	3207		21	-170	0.0799186	314	1022		8
	55	-160	0.212483	320	535		47	-120	0.0931478	174	383		43	-120	0.0165692	17	216		47	-120	0.0570815	133	480		39	-170	0.0467557	49	255		17	-160	0.377981	745	1270		20	-170	0.222332	2021	2743		21	-170	0.0549758	216	924		8
	55	-160	0.11753	177	392		48	-110	0.175589	328	537		44	-110	0.0292398	30	229		48	-110	0.149356	348	695		39	-170	0.0734733	77	283		17	-160	0.349061	688	1213		20	-170	0.262926	2390	3112		22	-160	0.166964	656	1364		9
	55	-160	0.0796813	120	335		48	-110	0.157923	295	504		45	-100	0.0341131	35	234		48	-110	0.0369099	86	433		39	-170	0.110687	116	322		17	-160	0.0197869	39	564		20	-170	0.170077	1546	2268		22	-160	0.0417409	164	872		9
	55	-160	0.0185923	28	243		48	-110	0.012848	24	233		45	-100	0.0750487	77	276		48	-110	0.10515	245	592		39	-170	0.0477099	50	256		17	-160	0.122273	241	766		20	-170	0.111771	1016	1738		22	-160	0.181726	714	1422		9
	56	-150	0.128154	193	408		49	-100	0.102784	192	401		46	-90	0.0925926	95	294		49	-100	0.163948	382	729		39	-170	0.0534351	56	262		17	-160	0.108067	213	738		21	-160	0.0789879	718	1440		22	-160	0.0531942	209	917		9
	56	-150	0.122178	184	399		50	-90	0.190578	356	565		47	-80	0.0584795	60	259		49	-100	0.138627	323	670		39	-170	0.571565	599	805		18	-150	0.265855	524	1049		21	-160	0.263586	2396	3118		23	-150	0.0330873	130	838		9
	56	-150	0.0059761	9	224		50	-90	0.187366	350	559		47	-80	0.256335	263	462		49	-100	0	0	347		39	-170	0.0610687	64	270		18	-150	0.188229	371	896		21	-160	0.264906	2408	3130		23	-150	0.189361	744	1452		9
	57	-140	0.0776892	117	332		50	-90	0.0321199	60	269		48	-70	0.223197	229	428		49	-100	0.0137339	32	379		39	-170	0.0505725	53	259		18	-150	0.0471842	93	618		21	-160	0.284158	2583	3305		23	-150	0.240774	946	1654		9
	57	-140	0.118194	178	393		51	-80	0.135439	253	462		48	-70	0.0409357	42	241		50	-90	0.175536	409	756		39	-170	0.0706107	74	280		18	-150	0.0339929	67	592		21	-160	0.111881	1017	1739		23	-150	0.191397	752	1460		9
	57	-140	0.138114	208	423		51	-80	0.198073	370	579		49	-60	0.302144	310	509		50	-90	0.138197	322	669		40	-160	0.0763359	80	286		18	-150	0.113648	224	749		22	-150	0.0645765	587	1309		23	-150	0.071774	282	990		9
	57	-140	0.0298805	45	260		51	-80	0.0663812	124	333		49	-60	0.220273	226	425		50	-90	0.130043	303	650		40	-160	0.0362595	38	244		18	-150	0.230847	455	980		22	-150	0.344554	3132	3854		23	-150	0.157546	619	1327		10
	57	-140	0.0478088	72	287		51	-80	0.218415	408	617		50	-50	0.243665	250	449		50	-90	0.0137339	32	379		40	-160	0.219466	230	436		18	-150	0.235413	464	989		22	-150	0.267987	2436	3158		23	-150	0.0829728	326	1034		10
	58	-130	0.119522	180	395		51	-80	0.0540685	101	310		50	-50	0.0594542	61	260		51	-80	0.135622	316	663		40	-160	0.425573	446	652		19	-140	0.369863	729	1254		22	-150	0.326953	2972	3694		23	-150	0.121405	477	1185		10
	59	-120	0.136786	206	421		52	-70	0.0412206	77	286		51	-40	0.272904	280	479		51	-80	0.256652	598	945		40	-160	0.105916	111	317		19	-140	0.196854	388	913		22	-150	0.190209	1729	2451		24	-140	0.0844999	332	1040		10
	59	-120	0.126826	191	406		52	-70	0.471627	881	1090		51	-40	0.0438596	45	244		51	-80	0.181545	423	770		41	-150	0.170802	179	385		19	-140	0.246068	485	1010		22	-150	0.160836	1462	2184		24	-140	0.17409	684	1392		10
	59	-120	0.0358566	54	269		52	-70	0.0123126	23	232		52	-30	0.268031	275	474		51	-80	0.206438	481	828		41	-150	0.0524809	55	261		19	-140	0.254693	502	1027		22	-150	0.193949	1763	2485		24	-140	0.0992619	390	1098		10
	60	-110	0.110226	166	381		52	-70	0.123662	231	440		52	-30	0.079922	82	281		51	-80	0.188841	440	787		41	-150	0.168893	177	383		20	-130	0.429731	847	1372		23	-140	0.0625963	569	1291		24	-140	0.113006	444	1152		10
	60	-110	0.0876494	132	347		53	-60	0.0171306	32	241		53	-20	0.0438596	45	244		52	-70	0.160944	375	722		41	-150	0.0524809	55	261		20	-130	0.262811	518	1043		23	-140	0.349175	3174	3896		24	-140	0.184271	724	1432		10
	60	-110	0.0903054	136	351		53	-60	0.0465739	87	296		53	-20	0.0672515	69	268		52	-70	0.164378	383	730		41	-150	0.0572519	60	266		20	-130	0.171487	338	863		23	-140	0.331683	3015	3737		24	-140	0.0257063	101	809		10
	60	-110	0.105578	159	374		53	-60	0.0540685	101	310		53	-20	0.0380117	39	238		53	-60	0.256223	597	944		42	-140	0.472328	495	701		20	-130	0.157788	311	836		23	-140	0.0531353	483	1205		24	-140	0.144312	567	1275		10
	61	-100	0.0690571	104	319		53	-60	0.124732	233	442		54	-10	0.0438596	45	244		53	-60	0.139914	326	673		42	-140	0.19084	200	406		20	-130	0.282598	557	1082		23	-140	0.187679	1706	2428		25	-130	0.0799186	314	1022		10
	61	-100	0.0863214	130	345		53	-60	0.152034	284	493		54	-10	0.35575	365	564		53	-60	0.16824	392	739		42	-140	0.0162214	17	223		21	-120	0.611872	1206	1731		23	-140	0.125303	1139	1861		25	-130	0.0967167	380	1088		11
	62	-90	0.0338645	51	266		53	-60	0.135974	254	463		54	-10	0.0594542	61	260		54	-50	0.197425	460	807		42	-140	0.0562977	59	265		21	-120	0.280061	552	1077		24	-130	0.0675468	614	1336		25	-130	0.272334	1070	1778		11
	63	-80	0.060425	91	306		54	-50	0.0438972	82	291		54	-10	0.0331384	34	233		54	-50	0.0257511	60	407		42	-140	0.0458015	48	254		21	-120	0.217149	428	953		24	-130	0.30308	2755	3477		25	-130	0.143293	563	1271		11
	63	-80	0.108898	164	379		54	-50	0.179336	335	544		55	0	0.377193	387	586		54	-50	0.260515	607	954		42	-140	0.112595	118	324		21	-120	0.114663	226	751		24	-130	0.418042	3800	4522		25	-130	0.143039	562	1270		11
	63	-80	0.0664011	100	315		54	-50	0.0203426	38	247		55	0	0.327485	336	535		54	-50	0.0128755	30	377		43	-130	0.520992	546	752		21	-120	0.111111	219	744		24	-130	0.0661166	601	1323		25	-130	0.173327	681	1389		11
	63	-80	0.0664011	100	315		55	-40	0.16863	315	524		55	0	0.0516569	53	252		54	-50	0.0403433	94	441		43	-130	0.209924	220	426		21	-120	0.329274	649	1174		24	-130	0.168207	1529	2251		25	-130	0.184525	725	1433		11
	64	-70	0.0903054	136	351		55	-40	0.0626338	117	326		55	0	0.08577	88	287		55	-40	0.187554	437	784		43	-130	0.204198	214	420		22	-110	0.182648	360	885		24	-130	0.132673	1206	1928		26	-120	0.183762	722	1430		11
	64	-70	0.0843293	127	342		55	-40	0.0219486	41	250		56	10	0.289474	297	496		55	-40	0.179828	419	766		43	-130	0.0677481	71	277		22	-110	0.436834	861	1386		25	-120	0.0635864	578	1300		26	-120	0.0766098	301	1009		11
	64	-70	0.0531208	80	295		55	-40	0.0331906	62	271		56	10	0.293372	301	500		55	-40	0.0223176	52	399		43	-130	0.0524809	55	261		22	-110	0.195332	385	910		25	-120	0.314521	2859	3581		26	-120	0.164673	647	1355		11
	65	-60	0.123506	186	401		56	-30	0.1606	300	509		56	10	0.0916179	94	293		55	-40	0.209013	487	834		43	-130	0.0849237	89	295		22	-110	0.181634	358	883		25	-120	0.0649065	590	1312		26	-120	0.139985	550	1258		11
	65	-60	0.10425	157	372		56	-30	0.180942	338	547		56	10	0.0341131	35	234		56	-30	0.169099	394	741		43	-130	0.138359	145	351		23	-100	0.35515	700	1225		25	-120	0.455006	4136	4858		26	-120	0.315602	1240	1948		11
	65	-60	0.0517928	78	293		56	-30	0.0182013	34	243		57	20	0.105263	108	307		56	-30	0.0424893	99	446		44	-120	0.450382	472	678		23	-100	0.608828	1200	1725		25	-120	0.143014	1300	2022		26	-120	0.207432	815	1523		11
	65	-60	0.230412	347	562		56	-30	0.287473	537	746		57	20	0.0292398	30	229		56	-30	0.0270386	63	410		44	-120	0.23855	250	456		23	-100	0.250127	493	1018		25	-120	0.122772	1116	1838		26	-120	0.148129	582	1290		12
	66	-50	0.0863214	130	345		56	-30	0.0551392	103	312		57	20	0.335283	344	543		56	-30	0.0506438	118	465		44	-120	0.0391221	41	247		23	-100	0.25723	507	1032		26	-110	0.0719472	654	1376		26	-120	0.153729	604	1312		12
	66	-50	0.0810093	122	337		57	-20	0.252677	472	681		57	20	0.0604288	62	261		56	-30	0.0515021	120	467		44	-120	0.0582061	61	267		23	-100	0.197362	389	914		26	-110	0.390869	3553	4275		27	-110	0.263426	1035	1743		12
	66	-50	0.0577689	87	302		57	-20	0.194325	363	572		58	30	0.0964912	99	298		57	-20	0.186695	435	782		44	-120	0.280534	294	500		24	-90	0.414003	816	1341		26	-110	0.0994499	904	1626		27	-110	0.135912	534	1242		12
	66	-50	0.156707	236	451		57	-20	0.0299786	56	265		58	30	0.039961	41	240		57	-20	0.164807	384	731		45	-110	0.133588	140	346		24	-90	0.482496	951	1476		26	-110	0.127833	1162	1884		27	-110	0.136421	536	1244		12
	67	-40	0.142762	215	430		57	-20	0.0562099	105	314		58	30	0.283626	291	490		57	-20	0.187554	437	784		45	-110	0.383588	402	608		24	-90	0.195332	385	910		26	-110	0.0642464	584	1306		27	-110	0.217613	855	1563		12
	67	-40	0.0192563	29	244		57	-20	0.156852	293	502		58	30	0.28655	294	493		57	-20	0.0553648	129	476		45	-110	0.615458	645	851		24	-90	0.270928	534	1059		27	-100	0.363586	3305	4027		27	-110	0.418427	1644	2352		12
	67	-40	0.12085	182	397		58	-10	0.239829	448	657		59	40	0.0555556	57	256		57	-20	0.21073	491	838		45	-110	0.524809	550	756		24	-90	0.327245	645	1170		27	-100	0.141914	1290	2012		27	-110	0.23212	912	1620		13
	67	-40	0.124834	188	403		58	-10	0.163812	306	515		59	40	0.0769981	79	278		57	-20	0.217167	506	853		45	-110	0.0944656	99	305		25	-80	0.296804	585	1110		27	-100	0.0734873	668	1390		28	-100	0.28735	1129	1837		13
	68	-30	0.10093	152	367		58	-10	0.0273019	51	260		59	40	0.290448	298	497		58	-10	0.032618	76	423		45	-110	0	0	206		25	-80	0.304414	600	1125		28	-90	0.593729	5397	6119		28	-100	0.236447	929	1637		13
	68	-30	0.0670651	101	316		58	-10	0.0246253	46	255		59	40	0.282651	290	489		58	-10	0.178541	416	763		45	-110	0.252863	265	471		25	-80	0.578894	1141	1666		28	-90	0.20088	1826	2548		28	-100	0.256045	1006	1714		13
	68	-30	0.115538	174	389		58	-10	0.156852	293	502		59	40	0.283626	291	490		58	-10	0.213305	497	844		46	-100	0.0372137	39	245		25	-80	0.322171	635	1160		28	-90	0.0933993	849	1571		28	-100	0.158819	624	1332		13
	68	-30	0.11089	167	382		58	-10	0.162206	303	512		60	50	0.227096	233	432		58	-10	0.172961	403	750		46	-100	0.11355	119	325		25	-80	0.0258752	51	576		29	-80	0.765567	6959	7681		28	-100	0.405447	1593	2301		13
	68	-30	0.115538	174	389		59	0	0.205032	383	592		60	50	0.354776	364	563		58	-10	0.242918	566	913		46	-100	0.102099	107	313		25	-80	0.674277	1329	1854		29	-80	0.19692	1790	2512		28	-100	0.160855	632	1340		13
	69	-20	0.105578	159	374		59	0	0.0519272	97	306		60	50	0.0565302	58	257		58	-10	0.0412017	96	443		46	-100	0.530534	556	762		26	-70	0.381532	752	1277		29	-80	0.0730473	664	1386		29	-90	0.317638	1248	1956		13
	69	-20	0.0996016	150	365		59	0	0.162206	303	512		60	50	0.315789	324	523		59	0	0.469528	1094	1441		46	-100	0.0515267	54	260		26	-70	0.155758	307	832		30	-70	0.788999	7172	7894		29	-90	0.287096	1128	1836		14
	69	-20	0.112218	169	384		59	0	0.0503212	94	303		60	50	0.220273	226	425		59	0	0.201288	469	816		46	-100	0.0744275	78	284		26	-70	0.367326	724	1249		30	-70	0.20154	1832	2554		29	-90	0.184016	723	1431		14
	69	-20	0.177291	267	482		59	0	0.170771	319	528		61	60	0.327485	336	535		59	0	0.251502	586	933		46	-100	0.229008	240	446		26	-70	0.464231	915	1440		30	-70	0.132013	1200	1922		29	-90	0.362688	1425	2133		14
	70	-10	0.128818	194	409		60	10	0.264454	494	703		61	60	0.0263158	27	226		59	0	0.190129	443	790		47	-90	0.121183	127	333		26	-70	0.314054	619	1144		31	-60	0.869857	7907	8629		29	-90	0.177653	698	1406		14
	70	-10	0.101594	153	368		60	10	0.0230193	43	252		61	60	0.377193	387	586		59	0	0.407296	949	1296		48	-80	0.0744275	78	284		26	-70	0.556063	1096	1621		31	-60	0.283828	2580	3302		30	-80	0.405701	1594	2302		14
	70	-10	0.00996016	15	230		60	10	0.0353319	66	275		61	60	0.0467836	48	247		59	0	0.250644	584	931		49	-70	0.125954	132	338		27	-60	0.340436	671	1196		31	-60	0.133553	1214	1936		30	-80	0.639348	2512	3220		14
	70	-10	0.0903054	136	351		60	10	0.150428	281	490		61	60	0.359649	369	568		60	10	0.217597	507	854		49	-70	0.125954	132	338		27	-60	0.531202	1047	1572		32	-50	0.735974	6690	7412		30	-80	0.182235	716	1424		15
	70	-10	0.13413	202	417		60	10	0.12955	242	451		61	60	0.390838	401	600		60	10	0.228755	533	880		50	-60	0.0925573	97	303		27	-60	0.422628	833	1358		32	-50	0.30121	2738	3460		30	-80	0.453805	1783	2491		15
	71	0	0.173307	261	476		61	20	0.170236	318	527		62	70	0.0360624	37	236		60	10	0.183262	427	774		50	-60	0.0534351	56	262		27	-60	0.581938	1147	1672		32	-50	0.0277228	252	974		30	-80	0.148893	585	1293		15
	71	0	0.187915	283	498		61	20	0.478051	893	1102		62	70	0.362573	372	571		60	10	0.187124	436	783		50	-60	0.448473	470	676		28	-50	0.231355	456	981		33	-40	0.708691	6442	7164		31	-70	0.380249	1494	2202		15
	71	0	0.115538	174	389		61	20	0.0321199	60	269		62	70	0.44347	455	654		60	10	0.201717	470	817		51	-50	0.10687	112	318		28	-50	0.445459	878	1403		33	-40	0.039604	360	1082		31	-70	0.622805	2447	3155		15
	71	0	0.143426	216	431		61	20	0.239829	448	657		62	70	0.294347	302	501		61	20	0.219313	511	858		51	-50	0.0591603	62	268		28	-50	0.39929	787	1312		33	-40	0.276898	2517	3239		31	-70	0.261899	1029	1737		15
	72	10	0.136786	206	421		62	30	0.0289079	54	263		63	80	0.341131	350	549		61	20	0.266953	622	969		51	-50	0.391221	410	616		28	-50	0.371385	732	1257		34	-30	0.691419	6285	7007		31	-70	0.673454	2646	3354		16
	72	10	0.0398406	60	275		62	30	0.240364	449	658		63	80	0.509747	523	722		61	20	0.016309	38	385		52	-40	0.104962	110	316		29	-40	0.533739	1052	1577		34	-30	0.643784	5852	6574		31	-70	0.177144	696	1404		16
	72	10	0.0796813	120	335		62	30	0.0711991	133	342		63	80	0.0360624	37	236		62	30	0.0699571	163	510		52	-40	0.259542	272	478		29	-40	0.689498	1359	1884		34	-30	0.2978	2707	3429		32	-60	0.370832	1457	2165		16
	72	10	0.205843	310	525		62	30	0.197002	368	577		63	80	0.082846	85	284		62	30	0.204292	476	823		52	-40	0.270038	283	489		29	-40	0.246068	485	1010		35	-20	0.654895	5953	6675		32	-60	0.743446	2921	3629		16
	72	10	0.11089	167	382		63	40	0.12955	242	451		63	80	0.303119	311	510		62	30	0.341631	796	1143		53	-30	0.109733	115	321		29	-40	0.312532	616	1141		35	-20	0.582068	5291	6013		32	-60	0.490965	1929	2637		16
	73	20	0.234396	353	568		63	40	0.429336	802	1011		64	90	0.451267	463	662		62	30	0.17897	417	764		53	-30	0.166985	175	381		29	-40	0.340436	671	1196		35	-20	0.323212	2938	3660		32	-60	0.699415	2748	3456		16
	73	20	0.141434	213	428		63	40	0.374197	699	908		64	90	0.452242	464	663		62	30	0.180687	421	768		53	-30	0.437977	459	665		30	-30	1	1971	2496		36	-10	0.829373	7539	8261		32	-60	0.334691	1315	2023		17
	74	30	0.108234	163	378		63	40	0.239829	448	657		64	90	0.362573	372	571		63	40	0.490129	1142	1489		53	-30	0.232824	244	450		30	-30	0.0192796	38	563		36	-10	0.427503	3886	4608		33	-50	0.393993	1548	2256		17
	74	30	0.176627	266	481		63	40	0.195396	365	574		64	90	0.0155945	16	215		63	40	0.353648	824	1171		54	-20	0.933206	978	1184		30	-30	0.425165	838	1363		37	0	0.913641	8305	9027		33	-50	0.99211	3898	4606		17
	74	30	0.122842	185	400		64	50	0.204497	382	591		64	90	0.42885	440	639		63	40	0.0180258	42	389		54	-20	0.205153	215	421		30	-30	0.346525	683	1208		37	0	0.491419	4467	5189		33	-50	0.544668	2140	2848		17
	74	30	0.157371	237	452		64	50	0.510707	954	1163		64	90	0.149123	153	352		63	40	0.235622	549	896		54	-20	0.700382	734	940		31	-20	0.87722	1729	2254		38	10	0.862266	7838	8560		33	-50	0.353271	1388	2096		18
	75	40	0.202523	305	520		64	50	0.197537	369	578		65	100	0.450292	462	661		63	40	0.178541	416	763		54	-20	0.0734733	77	283		31	-20	0.0339929	67	592		38	10	0.906271	8238	8960		33	-50	0.586918	2306	3014		18
	75	40	0.121514	183	398		64	50	0.201285	376	585		65	100	0.520468	534	733		63	40	0.179399	418	765		54	-20	0.187977	197	403		31	-20	0.287164	566	1091		38	10	0.612321	5566	6288		34	-40	0.307712	1209	1917		18
	75	40	0.11421	172	387		65	60	0.262848	491	700		65	100	0.333333	342	541		64	50	0.383691	894	1241		54	-20	0.198473	208	414		31	-20	0.41654	821	1346		39	20	0.894389	8130	8852		34	-40	0.751591	2953	3661		18
	75	40	0.214475	323	538		65	60	0.483405	903	1112		65	100	0.367446	377	576		64	50	0.0424893	99	446		55	-10	0.45229	474	680		31	-20	0.359716	709	1234		39	20	0.590319	5366	6088		34	-40	0.854161	3356	4064		19
	76	50	0.0889774	134	349		65	60	0	0	209		65	100	0.412281	423	622		64	50	0.261373	609	956		55	-10	0.46374	486	692		32	-10	0.9655	1903	2428		39	20	0.79868	7260	7982		34	-40	0.597862	2349	3057		19
	76	50	0.0936255	141	356		65	60	0.210385	393	602		66	110	0.639376	656	855		64	50	0.19485	454	801		55	-10	0.0667939	70	276		32	-10	0.254693	502	1027		39	20	0.50385	4580	5302		35	-30	0.616187	2421	3129		19
	76	50	0.0883134	133	348		66	70	0.317987	594	803		66	110	0.704678	723	922		64	50	0.0472103	110	457		55	-10	0.0543893	57	263		32	-10	0.403856	796	1321		40	30	0.914191	8310	9032		35	-30	0.832018	3269	3977		19
	77	60	0.14741	222	437		66	70	0.542291	1013	1222		66	110	0.421053	432	631		64	50	0.178541	416	763		55	-10	0.0839695	88	294		33	0	0.0167428	33	558		40	30	0.659846	5998	6720		35	-30	0.68847	2705	3413		20
	77	60	0.162683	245	460		66	70	0.0524625	98	307		66	110	0.0341131	35	234		65	60	0.292275	681	1028		55	-10	0.381679	400	606		33	0	0.986809	1945	2470		40	30	0.694169	6310	7032		35	-30	0.571392	2245	2953		20
	77	60	0.0776892	117	332		66	70	0.209315	391	600		66	110	0.454191	466	665		65	60	0.265665	619	966		56	0	0.575382	603	809		33	0	0.0492136	97	622		40	30	0.555886	5053	5775		36	-20	0.568847	2235	2943		20
	78	70	0.173971	262	477		67	80	0.728587	1361	1570		67	120	1	1026	1225		65	60	0.144206	336	683		56	0	0.0486641	51	257		33	0	0.401826	792	1317		41	40	0.611881	5562	6284		36	-20	0.496819	1952	2660		20
	78	70	0.125498	189	404		67	80	0.334582	625	834		67	120	0.787524	808	1007		65	60	0.233906	545	892		56	0	0.121183	127	333		34	10	0.880771	1736	2261		41	40	1	9090	9812		36	-20	0.602189	2366	3074		21
	78	70	0.11753	177	392		67	80	0.229122	428	637		67	120	0.824561	846	1045		65	60	0.0407725	95	442		56	0	0.444656	466	672		34	10	0.326738	644	1169		41	40	0.770627	7005	7727		36	-20	0.674981	2652	3360		21
	79	80	0.239044	360	575		68	90	0.731799	1367	1576		67	120	0.123782	127	326		65	60	0.00386266	9	356		57	10	0.497137	521	727		34	10	0.396753	782	1307		41	40	0.80154	7286	8008		37	-10	0.464495	1825	2533		21
	79	80	0.114874	173	388		68	90	0.346895	648	857		67	120	0.478558	491	690		65	60	0.187124	436	783		57	10	0.464695	487	693		34	10	0.53932	1063	1588		41	40	0.546425	4967	5689		37	-10	1	3929	4637		21
	79	80	0.144754	218	433		68	90	0.311028	581	790		68	130	0.71345	732	931		66	70	0.348069	811	1158		57	10	0.417939	438	644		34	10	0.251649	496	1021		42	50	0.850275	7729	8451		37	-10	0.567829	2231	2939		22
	80	90	0.160691	242	457		69	100	0.640257	1196	1405		68	130	0.706628	725	924		66	70	0.281974	657	1004		57	10	0.43416	455	661		35	20	0.759513	1497	2022		42	50	0.80066	7278	8000		37	-10	0.494273	1942	2650		22
	80	90	0.131474	198	413		69	100	0.391328	731	940		68	130	0.546784	561	760		66	70	0.225751	526	873		58	20	0.450382	472	678		35	20	0.242516	478	1003		42	50	0.712651	6478	7200		38	0	0.40621	1596	2304		22
	80	90	0.0292165	44	259		69	100	0.376338	703	912		68	130	0.58577	601	800		66	70	0.17382	405	752		58	20	0.0811069	85	291		35	20	0.454084	895	1420		42	50	0.336964	3063	3785		38	0	0.895393	3518	4226		22
	80	90	0.150066	226	441		70	110	0.356531	666	875		68	130	0.539961	554	753		66	70	0.184549	430	777		58	20	0.140267	147	353		35	20	0.379503	748	1273		42	50	0.735974	6690	7412		38	0	0.715704	2812	3520		23
	81	100	0.159363	240	455		70	110	0.698608	1305	1514		68	130	0.194932	200	399		66	70	0.182403	425	772		58	20	0.435115	456	662		36	30	0.845256	1666	2191		42	50	0.482398	4385	5107		38	0	0.50929	2001	2709		23
	81	100	0.0398406	60	275		70	110	0.415953	777	986		68	130	0.41423	425	624		67	80	0.370815	864	1211		58	20	0.159351	167	373		36	30	0.423643	835	1360		43	60	0.616282	5602	6324		39	10	0.293713	1154	1862		23
	81	100	0.109562	165	380		71	120	0.558351	1043	1252		68	130	0.641326	658	857		67	80	0.419313	977	1324		59	30	0.736641	772	978		36	30	0.336885	664	1189		43	60	0.884708	8042	8764		39	10	0.655892	2577	3285		23
	81	100	0.139442	210	425		71	120	0.422377	789	998		69	140	0.737817	757	956		67	80	0.26824	625	972		59	30	0.401718	421	627		36	30	0.369356	728	1253		43	60	0.667217	6065	6787		39	10	0.914737	3594	4302		24
	82	110	0.214475	323	538		71	120	0.319058	596	805		69	140	0.858674	881	1080		67	80	0.22618	527	874		59	30	0.451336	473	679		36	30	0.439878	867	1392		43	60	0.578878	5262	5984		39	10	0.470349	1848	2556		24
	82	110	0.0816733	123	338		72	130	0.419165	783	992		69	140	0.730019	749	948		67	80	0.244635	570	917		60	40	0.556298	583	789		37	40	0.898021	1770	2295		44	70	0.736964	6699	7421		40	20	0.0677017	266	974		24
	82	110	0.160691	242	457		72	130	0.676124	1263	1472		69	140	0.169591	174	373		67	80	0.283691	661	1008		60	40	0.428435	449	655		37	40	0.0847286	167	692		44	70	0.565787	5143	5865		40	20	0.0509035	200	908		24
	83	120	0.235724	355	570		72	130	0.302463	565	774		69	140	0.736842	756	955		68	90	0.479399	1117	1464		60	40	0.552481	579	785		37	40	0.072552	143	668		44	70	0.841914	7653	8375		40	20	0.143293	563	1271		25
	83	120	0.184595	278	493		73	140	0.561028	1048	1257		70	150	0.810916	832	1031		68	90	0.366524	854	1201		61	50	0.60687	636	842		37	40	0.305429	602	1127		44	70	0.366887	3335	4057		40	20	0.362942	1426	2134		25
	83	120	0.131474	198	413		73	140	0.285332	533	742		70	150	0.233918	240	439		68	90	0.318026	741	1088		61	50	0.487595	511	717		38	50	0.739219	1457	1982		45	80	0.612211	5565	6287		40	20	0.224485	882	1590		25
	83	120	0.288845	435	650		73	140	0.37848	707	916		70	150	0.643275	660	859		68	90	0.300429	700	1047		61	50	0.466603	489	695		38	50	0.145611	287	812		45	80	0.935094	8500	9222		40	20	0.69916	2747	3455		25
	84	130	0.300797	453	668		74	150	0.664347	1241	1450		70	150	0.868421	891	1090		68	90	0.292275	681	1028		62	60	0.637405	668	874		38	50	0.268392	529	1054		45	80	0.740924	6735	7457		40	20	0.969712	3810	4518		26
	84	130	0.22842	344	559		74	150	0.3394	634	843		71	160	0.848928	871	1070		69	100	0.399571	931	1278		62	60	0.467557	490	696		39	60	0.763064	1504	2029		45	80	0.326073	2964	3686		40	20	0.380758	1496	2204		26
	84	130	0.25498	384	599		74	150	0.385974	721	930		71	160	0.189084	194	393		69	100	0.238197	555	902		62	60	0.621183	651	857		39	60	0.576865	1137	1662		45	80	0.320462	2913	3635		41	30	0.404938	1591	2299		26
	85	140	0.320717	483	698		75	160	0.60439	1129	1338		71	160	0.577973	593	792		69	100	0.234764	547	894		63	70	0.73187	767	973		39	60	0.400304	789	1314		46	90	0.630913	5735	6457		41	30	0.103334	406	1114		26
	85	140	0.439575	662	877		75	160	0.38758	724	933		71	160	0.0438596	45	244		69	100	0.351502	819	1166		63	70	0.671756	704	910		40	70	0.95586	1884	2409		46	90	0	0	722		41	30	0	0	708		27
	85	140	0.233068	351	566		75	160	0.551392	1030	1239		71	160	0.590643	606	805		70	110	0.470815	1097	1444		63	70	0.531489	557	763		40	70	0.622019	1226	1751		46	90	0.721232	6556	7278		42	40	0.472639	1857	2565		27
	86	150	0.36919	556	771		76	170	0.53212	994	1203		72	170	0.850877	873	1072		70	110	0.318026	741	1088		64	80	0.693702	727	933		40	70	0.347539	685	1210		46	90	0.313641	2851	3573		42	40	0.75719	2975	3683		27
	86	150	0.410359	618	833		76	170	1	1868	2077		72	170	0.140351	144	343		70	110	0.225322	525	872		64	80	0.58874	617	823		41	80	0.940639	1854	2379		46	90	0.355776	3234	3956		42	40	0.822092	3230	3938		27
	86	150	0.306773	462	677		76	170	0.718415	1342	1551		72	170	0.52729	541	740		70	110	0.445064	1037	1384		64	80	0.500954	525	731		41	80	0	0	525		47	100	0.516172	4692	5414		42	40	0.32451	1275	1983		28
	87	160	0.424303	639	854		77	180	0.485546	907	1116		72	170	0.667641	685	884		71	120	0.660944	1540	1887		65	90	0.683206	716	922		41	80	0.312024	615	1140		47	100	0.662926	6026	6748		43	50	0.37185	1461	2169		28
	87	160	0.729748	1099	1314		77	180	0.859743	1606	1815		73	180	0	0	199		71	120	0.345494	805	1152		65	90	0.603053	632	838		41	80	0.333333	657	1182		47	100	0.632893	5753	6475		43	50	0.704759	2769	3477		28
	87	160	0.412351	621	836		77	180	0.64561	1206	1415		73	180	0.842105	864	1063		71	120	0.549356	1280	1627		65	90	0.563931	591	797		42	90	0.388128	765	1290		47	100	0.30044	2731	3453		43	50	0.688216	2704	3412		28
	88	170	0.909031	1369	1584								73	180	0.039961	41	240		71	120	0.206438	481	828		66	100	0.876908	919	1125		42	90	0.52968	1044	1569		47	100	0.348185	3165	3887		43	50	0.317129	1246	1954		29
	88	170	0.542497	817	1032								73	180	0.474659	487	686		72	130	0.704721	1642	1989		66	100	0.537214	563	769		42	90	0.320142	631	1156		48	110	0.537404	4885	5607		44	60	0.365487	1436	2144		29
	88	170	0.515936	777	992								73	180	0.611111	627	826		72	130	0.444635	1036	1383		66	100	0.679389	712	918		43	100	0.614916	1212	1737		48	110	0.526623	4787	5509		44	60	0.676763	2659	3367		29
	89	180	1	1506	1721														72	130	0.63176	1472	1819		67	110	0.812977	852	1058		43	100	0.306951	605	1130		48	110	0.659846	5998	6720		44	60	0.558157	2193	2901		29
	89	180	0.52988	798	1013														72	130	0.26824	625	972		67	110	0.604008	633	839		44	110	0.428716	845	1370		48	110	0.312541	2841	3563		44	60	0.511581	2010	2718		30
	89	180	0.583001	878	1093														73	140	0.739914	1724	2071		67	110	0.686069	719	925		44	110	0.285134	562	1087		48	110	0.265457	2413	3135		44	60	0.318402	1251	1959		30
																			73	140	0.567811	1323	1670		68	120	0.625	655	861		45	120	0.499239	984	1509		49	120	0.514631	4678	5400		44	60	0.252482	992	1700		30
																			73	140	0.584979	1363	1710		68	120	0.64313	674	880		45	120	0.445967	879	1404		49	120	0.865897	7871	8593		45	70	0.340545	1338	2046		30
																			73	140	0.328326	765	1112		68	120	0.67271	705	911		45	120	0.157281	310	835		49	120	0.239714	2179	2901		45	70	0.452787	1779	2487		31
																			74	150	0.655365	1527	1874		69	130	0.728053	763	969		45	120	0.0309488	61	586		49	120	0.269527	2450	3172		45	70	0.461695	1814	2522		31
																			74	150	0.833906	1943	2290		69	130	0.627863	658	864		46	130	0.254186	501	1026		50	130	0.574147	5219	5941		45	70	0.516162	2028	2736		31
																			74	150	0.514592	1199	1546		69	130	0.535305	561	767		46	130	0.356672	703	1228		50	130	0.60418	5492	6214		45	70	0.0804276	316	1024		31
																			74	150	0.245494	572	919		70	140	0.65458	686	892		46	130	0.0842212	166	691		50	130	0.586139	5328	6050		45	70	0.301349	1184	1892		32
																			75	160	0.707296	1648	1995		70	140	0.48187	505	711		46	130	0.126332	249	774		50	130	0.211001	1918	2640		46	80	0.333418	1310	2018		32
																			75	160	0.758798	1768	2115		70	140	0.653626	685	891		47	140	0.274987	542	1067		51	140	0.4	3636	4358		46	80	0.47493	1866	2574		32
																			75	160	0.22103	515	862		71	150	0.59542	624	830		47	140	0.120751	238	763		51	140	0.473267	4302	5024		46	80	0.357088	1403	2111		32
																			75	160	0.600429	1399	1746		71	150	0.649809	681	887		48	150	0.391172	771	1296		51	140	0.529153	4810	5532		46	80	0.0671927	264	972		33
																			76	170	0.0424893	99	446		71	150	0.783397	821	1027		48	150	0.177067	349	874		51	140	0.60297	5481	6203		46	80	0.412064	1619	2327		33
																			76	170	0.684549	1595	1942		72	160	0.629771	660	866		49	160	0.478945	944	1469		51	140	0.276238	2511	3233		46	80	0.295495	1161	1869		33
																			76	170	0.76309	1778	2125		72	160	0.676527	709	915		49	160	0.162861	321	846		52	150	0.419912	3817	4539		46	80	0.284805	1119	1827		33
																			76	170	0.179399	418	765		72	160	0.77958	817	1023		50	170	0.481989	950	1475		52	150	0.381298	3466	4188		47	90	0.0351234	138	846		34
																			76	170	0.607296	1415	1762		73	170	0.632634	663	869		50	170	0.234399	462	987		52	150	0.434873	3953	4675		47	90	0.364978	1434	2142		34
																			77	180	1	2330	2677		73	170	0.830153	870	1076		51	180	0.56621	1116	1641		52	150	0.229813	2089	2811		47	90	0.343599	1350	2058		34
																			77	180	0.0227468	53	400		73	170	0.776718	814	1020		51	180	0.256722	506	1031		53	160	0.326843	2971	3693		47	90	0.463222	1820	2528		34
																			77	180	0.682403	1590	1937		74	180	0.705153	739	945								53	160	0.361826	3289	4011		47	90	0.0537032	211	919		35
																			77	180	0.604721	1409	1756		74	180	1	1048	1254								53	160	0.361606	3287	4009		47	90	0.407992	1603	2311		35
																			77	180	0.249356	581	928		74	180	0.881679	924	1130								53	160	0.39824	3620	4342		47	90	0.26368	1036	1744		35
																																					53	160	0.182508	1659	2381		47	90	0.36167	1421	2129		35
																																					54	170	0.276568	2514	3236		48	100	0.323747	1272	1980		36
																																					54	170	0.29505	2682	3404		48	100	0.328837	1292	2000		36
																																					54	170	0.257096	2337	3059		48	100	0.337999	1328	2036		36
																																					54	170	0.194059	1764	2486		48	100	0.334691	1315	2023		36
																																					54	170	0.133333	1212	1934		48	100	0.0758463	298	1006		36
																																					54	170	0.126073	1146	1868		48	100	0.401374	1577	2285		37
																																					55	180	0.239494	2177	2899		48	100	0.26368	1036	1744		37
																																					55	180	0.184378	1676	2398		49	110	0.306948	1206	1914		37
																																					55	180	0.192079	1746	2468		49	110	0.389158	1529	2237		37
																																					55	180	0.0732673	666	1388		49	110	0.418427	1644	2352		37
																																					55	180	0.105611	960	1682		49	110	0.532451	2092	2800		38
																																											49	110	0.413337	1624	2332		38
																																											49	110	0.241792	950	1658		38
																																											50	120	0.296004	1163	1871		38
																																											50	120	0.257572	1012	1720		38
																																											50	120	0.384067	1509	2217		38
																																											50	120	0.297022	1167	1875		39
																																											51	130	0.292441	1149	1857		39
																																											51	130	0.294986	1159	1867		39
																																											51	130	0.316365	1243	1951		39
																																											51	130	0.336727	1323	2031		39
																																											51	130	0.378468	1487	2195		40
																																											51	130	0.322983	1269	1977		40
																																											52	140	0.353016	1387	2095		40
																																											52	140	0.298804	1174	1882		40
																																											52	140	0.258844	1017	1725		40
																																											52	140	0.439552	1727	2435		41
																																											52	140	0.354034	1391	2099		41
																																											52	140	0.374905	1473	2181		41
																																											53	150	0.265207	1042	1750		41
																																											53	150	0.333418	1310	2018		42
																																											53	150	0.268771	1056	1764		42
																																											53	150	0.381522	1499	2207		42
																																											53	150	0.273097	1073	1781		42
																																											53	150	0.428099	1682	2390		43
																																											54	160	0.254772	1001	1709		43
																																											54	160	0.309239	1215	1923		43
																																											54	160	0.373123	1466	2174		43
																																											54	160	0.259099	1018	1726		44
																																											54	160	0.292441	1149	1857		44
																																											54	160	0.571901	2247	2955		44
																																											55	170	0.29015	1140	1848		44
																																											55	170	0.255536	1004	1712
																																											55	170	0.273861	1076	1784
																																											55	170	0.293459	1153	1861
																																											55	170	0.275643	1083	1791
																																											55	170	0.463986	1823	2531
																																											56	180	0.316111	1242	1950
																																											56	180	0.282515	1110	1818
																																											56	180	0.30873	1213	1921
																																											56	180	0.359633	1413	2121
																																											56	180	0.224739	883	1591
																																											56	180	0.210741	828	1536
																																											56	180	0.365233	1435	2143
[truncated: 9 more columns]

## Sheet: or455ts Spot Intensities
Raw Spot Volume and Intensity Data in Multipolar Upshifts (Fig. S8A-S8D)
* if no spots present at timepoint, denoted with an 'x'
	tac-1(or455ts) multipolar upshifts n=5																														tac-1(or455ts) multipolar downshifts n=6
	Movie name:						Movie name:						Movie name:						Movie name:						Movie name:						Movie name:						Movie name:						Movie name:						Movie name:
	EU3087_11.14.20_15C_26C_1						EU3087_11.18.20_15C_26C_1						EU3087_11.18.20_15C_26C_2						EU3087_11.18.20_15C_26C_3						EU3087_11.19.20_15C_26C_2						EU3087_3.22.21_26C_15C_1						EU3087_3.22.21_26C_15C_2						EU3087_3.22.21_26C_15C_3						EU3087_3.22.21_26C_15C_4
Upshift Timepoint (UTP):	53					UTP	60					UTP	64					UTP	54					UTP	47					Upshift Timepoint (UTP):	28					UTP	31					UTP	33					UTP	29
UTP -18	35			Min(x):	865	UTP -18	42			Min(x):	1858	UTP -18	46			Min(x):	1005	UTP -18	36			Min(x):	999	UTP -18	29			Min(x):	1696	UTP -18	10			Min(x):	1281	UTP -18	13			Min(x):	1648	UTP -18	15			Min(x):	1422	UTP -18	11
UTP +18	71			Max(x):	1013	UTP +18	78			Max(x):	7795	UTP +18	82			Max(x):	2046	UTP +18	72			Max(x):	2564	UTP +18	65			Max(x):	7275	UTP +18	46			Max(x):	2950	UTP +18	49			Max(x):	5187	UTP +18	51			Max(x):	4140	UTP +18	47
	Movie Frame	Time from UTP (s)	Normalized Intens (zi)	xi-Min(x)	Spot Intensity (xi)		Movie Frame	Time from UTP (s)	Normalized Intens (zi)	xi-Min(x)	Spot Intensity (xi)		Movie Frame	Time from UTP (s)	Normalized Intens (zi)	xi-Min(x)	Spot Intensity (xi)		Movie Frame	Time from UTP (s)	Normalized Intens (zi)	xi-Min(x)	Spot Intensity (xi)		Movie Frame	Time from UTP (s)	Normalized Intens (zi)	xi-Min(x)	Spot Intensity (xi)		Movie Frame	Time from UTP (s)	Normalized Intens (zi)	xi-Min(x)	Spot Intensity (xi)		Movie Frame	Time from UTP (s)	Normalized Intens (zi)	xi-Min(x)	Spot Intensity (xi)		Movie Frame	Time from UTP (s)	Normalized Intens (zi)	xi-Min(x)	Spot Intensity (xi)		Movie Frame
Normalization Formula:	35	-180	0.0799605	81	946		42	-180	0.0964721	752	2610		48	-160	0.068915	141	1146		36	-180	0.0600624	154	1153		29	-180	0.0934708	680	2376		17	-110	0.0925424	273	1554		13	-180	0.0518604	269	1917		15	-180	0.347343	1438	2860		11
zi = (xi – min(x)) / (max(x) – min(x))	36	-170	0.0552813	56	921		42	-180	0.0137267	107	1965		49	-150	0.0747801	153	1158		36	-180	0.0105304	27	1026		29	-180	0.106804	777	2473		18	-100	0.141017	416	1697		13	-180	0.0703682	365	2013		15	-180	0.171014	708	2130		11
zi: The ith normalized value in the dataset	36	-170	0.0641658	65	930		42	-180	0.00705581	55	1913		50	-140	0.0645161	132	1137		36	-180	0.0300312	77	1076		30	-170	0.146117	1063	2759		18	-100	0.04	118	1399		13	-180	0	0	1648		15	-180	0.189855	786	2208		11
xi: The ith value in the dataset	36	-170	0.0730503	74	939		43	-170	0.0830019	647	2505		51	-130	0.0650049	133	1138		36	-180	0.0214509	55	1054		30	-170	0.0457732	333	2029		18	-100	0.114237	337	1618		14	-170	0.0271833	141	1789		15	-180	0.199517	826	2248		11
min(x): The minimum value in the dataset	36	-170	0	0	865		43	-170	0.0135985	106	1964		52	-120	0.112414	230	1235		37	-170	0.0405616	104	1103		30	-170	0.129485	942	2638		19	-90	0.158983	469	1750		14	-170	0.019279	100	1748		15	-180	0.154589	640	2062		12
max(x): The maximum value in the dataset	37	-160	0.120434	122	987		43	-170	0.0164208	128	1986		52	-120	0.0493646	101	1106		37	-170	0.0604524	155	1154		31	-160	0.14323	1042	2738		19	-90	0.118983	351	1632		15	-160	0.113939	591	2239		15	-180	0.180193	746	2168		12
	37	-160	0.0493583	50	915		44	-160	0.106735	832	2690		52	-120	0.0356794	73	1078		37	-170	0.025741	66	1065		31	-160	0.147491	1073	2769		19	-90	0.160339	473	1754		15	-160	0.130711	678	2326		15	-180	0.167633	694	2116		12
	37	-160	0.0700888	71	936		44	-160	0.0266838	208	2066		53	-110	0.058651	120	1125		38	-160	0.0198908	51	1050		32	-150	0.130034	946	2642		19	-90	0.0932203	275	1556		16	-150	0.12647	656	2304		16	-170	0.43599	1805	3227		12
	37	-160	0.124383	126	991		44	-160	0.0116742	91	1949		53	-110	0.012219	25	1030		38	-160	0.0600624	154	1153		32	-150	0.141718	1031	2727		20	-80	0.26339	777	2058		16	-150	0.128398	666	2314		16	-170	0.201449	834	2256		13
	37	-160	0.0493583	50	915		45	-150	0.0841565	656	2514		53	-110	0	0	1005		38	-160	0.0694228	178	1177		33	-140	0.174845	1272	2968		20	-80	0.336271	992	2273		16	-150	0.056873	295	1943		16	-170	0.102657	425	1847		13
	37	-160	0.035538	36	901		45	-150	0.0432328	337	2195		54	-100	0.0483871	99	1104		38	-160	0.0296412	76	1075		33	-140	0.0860481	626	2322		20	-80	0.231525	683	1964		16	-150	0.074224	385	2033		16	-170	0.159903	662	2084		13
	37	-160	0.0335637	34	899		45	-150	0.0382296	298	2156		55	-90	0.109482	224	1229		38	-160	0.234399	601	1600		33	-140	0.183093	1332	3028		20	-80	0.162712	480	1761		17	-140	0.183921	954	2602		17	-160	0.343478	1422	2844		14
	38	-150	0.0631787	64	929		45	-150	0.0300192	234	2092		56	-80	0.0527859	108	1113		38	-160	0.0631825	162	1161		33	-140	0.134983	982	2678		20	-80	0.139661	412	1693		17	-140	0.110083	571	2219		17	-160	0.145652	603	2025		14
	38	-150	0.119447	121	986		46	-140	0.0695318	542	2400		57	-70	0.0772239	158	1163		39	-150	0.0596724	153	1152		33	-140	0.0650172	473	2169		21	-70	0.344407	1016	2297		17	-140	0.153075	794	2442		17	-160	0.164976	683	2105		14
	38	-150	0.123396	125	990		46	-140	0.0632457	493	2351		57	-70	0.056696	116	1121		39	-150	0.0460218	118	1117		34	-130	0.0812371	591	2287		21	-70	0.369153	1089	2370		17	-140	0.0549451	285	1933		17	-160	0.199034	824	2246		15
	38	-150	0.0394867	40	905		46	-140	0.0301475	235	2093		58	-60	0.0483871	99	1104		39	-150	0.0397816	102	1101		34	-130	0.205498	1495	3191		21	-70	0.195593	577	1858		18	-130	0.30268	1570	3218		18	-150	0.418841	1734	3156		15
	39	-140	0.011846	12	877		46	-140	0.0711995	555	2413		58	-60	0.0371457	76	1081		39	-150	0.0678627	174	1173		34	-130	0.112027	815	2511		21	-70	0.233898	690	1971		18	-130	0.23636	1226	2874		18	-150	0.166425	689	2111		15
	39	-140	0.088845	90	955		46	-140	0.0401539	313	2171		59	-50	0.117791	241	1246		40	-140	0.24337	624	1623		34	-130	0.0827491	602	2298		22	-60	0.584746	1725	3006		18	-130	0.150762	782	2430		18	-150	0.236232	978	2400		16
	39	-140	0.0562685	57	922		46	-140	0.0574727	448	2306		59	-50	0.13783	282	1287		40	-140	0.124415	319	1318		35	-120	0.144055	1048	2744		22	-60	0.335932	991	2272		19	-120	0.295739	1534	3182		18	-150	0.315217	1305	2727		16
	40	-130	0.0730503	74	939		46	-140	0	0	1858		59	-50	0.0410557	84	1089		40	-140	0.0405616	104	1103		35	-120	0.196701	1431	3127		22	-60	0.399661	1179	2460		19	-120	0.367843	1908	3556		19	-140	0.33285	1378	2800		16
	40	-130	0.0276407	28	893		46	-140	0.0357922	279	2137		59	-50	0.105083	215	1220		40	-140	0.0713729	183	1182		35	-120	0.194502	1415	3111		23	-50	0.727797	2147	3428		19	-120	0.265086	1375	3023		19	-140	0.167391	693	2115		17
	41	-120	0.577493	585	1450		47	-130	0.0815908	636	2494		59	-50	0.0185728	38	1043		41	-130	0.0312012	80	1079		35	-120	0.16055	1168	2864		23	-50	0.337627	996	2277		19	-120	0.209562	1087	2735		19	-140	0.21087	873	2295		17
	41	-120	0.0730503	74	939		47	-130	0.0940346	733	2591		59	-50	0.00782014	16	1021		41	-130	0.0780031	200	1199		35	-120	0.125911	916	2612		23	-50	0.365424	1078	2359		20	-110	0.699441	3628	5276		19	-140	0.269807	1117	2539		17
	41	-120	0.0819348	83	948		47	-130	0.0461835	360	2218		60	-40	0.117791	241	1246		41	-130	0.0230109	59	1058		36	-110	0.0615808	448	2144		23	-50	0.257627	760	2041		20	-110	0.327742	1700	3348		20	-130	0.559179	2315	3737		18
	42	-110	0.213228	216	1081		47	-130	0.0406671	317	2175		60	-40	0.158847	325	1330		41	-130	0.0339314	87	1086		36	-110	0.0918213	668	2364		24	-40	0.695593	2052	3333		20	-110	0.393484	2041	3689		20	-130	0.272222	1127	2549		18
	42	-110	0.114511	116	981		47	-130	0.0692752	540	2398		60	-40	0.00977517	20	1025		41	-130	0.162246	416	1415		36	-110	0.252096	1834	3530		24	-40	0.370847	1094	2375		21	-100	0.651051	3377	5025		20	-130	0.30628	1268	2690		18
	42	-110	0.05923	60	925		47	-130	0.0570879	445	2303		60	-40	0.0185728	38	1043		41	-130	0.0787832	202	1201		36	-110	0.176495	1284	2980		24	-40	0.19322	570	1851		21	-100	0.310391	1610	3258		20	-130	0.317633	1315	2737		19
	43	-100	0.0454097	46	911		47	-130	0.0277101	216	2074		60	-40	0.0327468	67	1072		41	-130	0.221139	567	1566		36	-110	0.0956701	696	2392		24	-40	0.269831	796	2077		22	-90	0.8583	4452	6100		20	-130	0.193478	801	2223		19
	43	-100	0.0612043	62	927		47	-130	0.0469532	366	2224		61	-30	0.114858	235	1240		42	-120	0.233619	599	1598		37	-100	0.165086	1201	2897		25	-30	0.230847	681	1962		22	-90	0.581839	3018	4666		21	-120	0.651691	2698	4120		19
	43	-100	0.0858835	87	952		47	-130	0.0683772	533	2391		61	-30	0.162757	333	1338		42	-120	0.0374415	96	1095		37	-100	0.149828	1090	2786		25	-30	0.703729	2076	3357		23	-80	0.503181	2610	4258		21	-120	0.186473	772	2194		20
	43	-100	0.0839092	85	950		48	-120	0.134189	1046	2904		61	-30	0.415934	851	1856		42	-120	0.221919	569	1568		37	-100	0.143918	1047	2743		25	-30	0.394237	1163	2444		23	-80	0.858107	4451	6099		21	-120	0.2843	1177	2599		20
	43	-100	0.440276	446	1311		48	-120	0.118666	925	2783		61	-30	0.0962854	197	1202		42	-120	0.0670827	172	1171		37	-100	0.205773	1497	3193		25	-30	0.154237	455	1736		24	-70	0.82032	4255	5903		21	-120	0.309903	1283	2705		21
	43	-100	0.00987167	10	875		48	-120	0.0711995	555	2413		61	-30	0.0410557	84	1089		42	-120	0.0163807	42	1041		37	-100	0.211684	1540	3236		25	-30	0.331186	977	2258		24	-70	0.663775	3443	5091		21	-120	0.21401	886	2308		21
	43	-100	0.0424482	43	908		48	-120	0.0832585	649	2507		61	-30	0.0249267	51	1056		43	-110	0.0795632	204	1203		37	-100	0.0831615	605	2301		26	-20	0.112881	333	1614		24	-70	0.385772	2001	3649		22	-110	0.558454	2312	3734		22
	44	-90	0.0197433	20	885		48	-120	0.0356639	278	2136		61	-30	0.0420332	86	1091		43	-110	0.24181	620	1619		38	-90	0.167835	1221	2917		26	-20	0.71322	2104	3385		25	-60	0.696935	3615	5263		22	-110	0.292271	1210	2632		22
	44	-90	0.195459	198	1063		48	-120	0.0818473	638	2496		62	-20	0.144184	295	1300		43	-110	0.0557722	143	1142		38	-90	0.100481	731	2427		26	-20	0.275254	812	2093		25	-60	0.561404	2912	4560		22	-110	0.351932	1457	2879		22
	44	-90	0.11846	120	985		48	-120	0.079025	616	2474		62	-20	0.110948	227	1232		43	-110	0.221529	568	1567		38	-90	0.233127	1696	3392		26	-20	0.107458	317	1598		25	-60	0.664546	3447	5095		22	-110	0.269324	1115	2537		22
	44	-90	0.133268	135	1000		49	-110	0.148044	1154	3012		62	-20	0.184751	378	1383		43	-110	0.049532	127	1126		38	-90	0.187629	1365	3061		26	-20	0.343729	1014	2295		25	-60	0.203779	1057	2705		23	-100	0.572705	2371	3793		23
	44	-90	0.0878578	89	954		49	-110	0.139705	1089	2947		62	-20	0.428152	876	1881		44	-100	0.0273011	70	1069		38	-90	0.203849	1483	3179		27	-10	0.534915	1578	2859		25	-60	0.082514	428	2076		23	-100	0.318116	1317	2739		23
	45	-80	0.0523198	53	918		49	-110	0.134189	1046	2904		62	-20	0.0786901	161	1166		44	-100	0.0643526	165	1164		38	-90	0.081512	593	2289		27	-10	0.249492	736	2017		26	-50	0.625988	3247	4895		23	-100	0.29686	1229	2651		23
	45	-80	0.129319	131	996		49	-110	0.1161	905	2763		63	-10	0.431574	883	1888		44	-100	0.288222	739	1738		39	-80	0.190103	1383	3079		27	-10	0.184068	543	1824		26	-50	0.601697	3121	4769		23	-100	0.233816	968	2390		23
	45	-80	0.166831	169	1034		49	-110	0.101732	793	2651		63	-10	0.210655	431	1436		44	-100	0.0659126	169	1168		39	-80	0.140756	1024	2720		28	0	0.572881	1690	2971		26	-50	0.339695	1762	3410		24	-90	0.764976	3167	4589		23
	45	-80	0.0227048	23	888		49	-110	0.0976267	761	2619		63	-10	0.0894428	183	1188		44	-100	0.0795632	204	1203		39	-80	0.225292	1639	3335		28	0	0.172881	510	1791		26	-50	0.357818	1856	3504		24	-90	0.338164	1400	2822		24
	46	-70	0.0858835	87	952		49	-110	0.0587556	458	2316		63	-10	0.391496	801	1806		44	-100	0.2461	631	1630		39	-80	0.249485	1815	3511		28	0	0.125424	370	1651		27	-40	0.744168	3860	5508		24	-90	0.283575	1174	2596		24
	46	-70	0.15696	159	1024		49	-110	0.0355356	277	2135		63	-10	0.0698925	143	1148		44	-100	0.0581123	149	1148		39	-80	0.124536	906	2602		28	0	0.115593	341	1622		27	-40	0.521303	2704	4352		24	-90	0.290338	1202	2624		24
	46	-70	0.094768	96	961		49	-110	0.0758178	591	2449		63	-10	0.0532747	109	1114		44	-100	0.0655226	168	1167		39	-80	0.143368	1043	2739		29	10	0.522373	1541	2822		27	-40	0.423752	2198	3846		25	-80	0.517391	2142	3564		24
	47	-60	0.0483712	49	914		49	-110	0.0906992	707	2565		63	-10	0.0503421	103	1108		45	-90	0.049532	127	1126		40	-70	0.126048	917	2613		29	10	0.194576	574	1855		27	-40	0.385001	1997	3645		25	-80	0.311594	1290	2712		24
	47	-60	0.402764	408	1273		50	-100	0.145221	1132	2990		63	-10	0.382209	782	1787		45	-90	0.196958	505	1504		40	-70	0.245773	1788	3484		29	10	0.109492	323	1604		28	-30	0.707538	3670	5318		25	-80	0.164976	683	2105		25
	47	-60	0.0513327	52	917		50	-100	0.157922	1231	3089		64	0	0.239003	489	1494		45	-90	0.0635725	163	1162		40	-70	0.28646	2084	3780		29	10	0.10678	315	1596		28	-30	0.515712	2675	4323		25	-80	0.316425	1310	2732		25
	47	-60	0.109576	111	976		50	-100	0.105837	825	2683		64	0	0.160313	328	1333		45	-90	0.105694	271	1270		40	-70	0.100481	731	2427		30	20	0.593559	1751	3032		28	-30	0.383266	1988	3636		26	-70	0.479227	1984	3406		25
	48	-50	0.023692	24	889		50	-100	0.0800513	624	2482		64	0	0.19306	395	1400		45	-90	0.0791732	203	1202		40	-70	0.128522	935	2631		30	20	0.321356	948	2229		28	-30	0.290727	1508	3156		26	-70	0.298309	1235	2657		25
	48	-50	0.0227048	23	888		50	-100	0.0415651	324	2182		64	0	0.0938416	192	1197		45	-90	0.0663027	170	1169		41	-60	0.0707904	515	2211		30	20	0.122373	361	1642		29	-20	0.73048	3789	5437		26	-70	0.214493	888	2310		26
	48	-50	0.0858835	87	952		50	-100	0.161257	1257	3115		64	0	0.0816227	167	1172		46	-80	0.0518721	133	1132		41	-60	0.163711	1191	2887		30	20	0.131525	388	1669		29	-20	0.610372	3166	4814		26	-70	0.349758	1448	2870		26
	48	-50	0.0246792	25	890		50	-100	0.064272	501	2359		64	0	0.0913978	187	1192		46	-80	0.308112	790	1789		41	-60	0.325498	2368	4064		30	20	0.0515254	152	1433		29	-20	0.308656	1601	3249		27	-60	0.531401	2200	3622		26
	48	-50	0.0612043	62	927		50	-100	0.133419	1040	2898		64	0	0.0615836	126	1131		46	-80	0.25195	646	1645		41	-60	0.285361	2076	3772		30	20	0.0613559	181	1462		29	-20	0.288413	1496	3144		27	-60	0.306039	1267	2689		26
	48	-50	0.0987167	100	965		50	-100	0.105196	820	2678		64	0	0.205279	420	1425		46	-80	0.0647426	166	1165		41	-60	0.180344	1312	3008		31	30	0.605424	1786	3067		30	-10	0.891459	4624	6272		27	-60	0.269324	1115	2537		26
	49	-40	0.0582428	59	924		51	-90	0.0508018	396	2254		65	10	0.121701	249	1254		46	-80	0.298362	765	1764		41	-60	0.0624055	454	2150		31	30	0.328814	970	2251		30	-10	0.488915	2536	4184		27	-60	0.315217	1305	2727		26
	49	-40	0.0454097	46	911		51	-90	0.183964	1434	3292		65	10	0.458944	939	1944		46	-80	0.0682527	175	1174		41	-60	0.139931	1018	2714		31	30	0.105424	311	1592		30	-10	0.288028	1494	3142		28	-50	0.48744	2018	3440		27
	49	-40	0.0661402	67	932		51	-90	0.153047	1193	3051		65	10	0.450635	922	1927		46	-80	0.106474	273	1272		41	-60	0.110515	804	2500		31	30	0.0576271	170	1451		30	-10	0.243108	1261	2909		28	-50	0.215459	892	2314		27
	49	-40	0.0483712	49	914		51	-90	0.00500321	39	1897		65	10	0.438905	898	1903		46	-80	0.0865835	222	1221		42	-50	0.209485	1524	3220		31	30	0.127797	377	1658		31	0	0.808367	4193	5841		28	-50	0.257246	1065	2487		27
	49	-40	0.133268	135	1000		51	-90	0.199487	1555	3413		65	10	0.152493	312	1317		46	-80	0.0795632	204	1203		42	-50	0.225567	1641	3337		31	30	0.0989831	292	1573		31	0	0.496048	2573	4221		28	-50	0.323913	1341	2763		27
	49	-40	0.148075	150	1015		51	-90	0.137267	1070	2928		65	10	0.102639	210	1215		47	-70	0.183307	470	1469		42	-50	0.136082	990	2686		32	40	0.747458	2205	3486		31	0	0.269327	1397	3045		29	-40	0.545411	2258	3680		28
	50	-30	0.0246792	25	890		51	-90	0.102117	796	2654		65	10	0.0845552	173	1178		47	-70	0.106864	274	1273		42	-50	0.397113	2889	4585		32	40	0	0	1281		31	0	0.268749	1394	3042		29	-40	0.253623	1050	2472		28
	50	-30	0.0858835	87	952		51	-90	0.102373	798	2656		65	10	0.402737	824	1829		47	-70	0.379095	972	1971		42	-50	0.202337	1472	3168		32	40	0.384068	1133	2414		32	10	1	5187	6835		29	-40	0.279952	1159	2581		28
	50	-30	0.179664	182	1047		51	-90	0.12957	1010	2868		66	20	0.101662	208	1213		47	-70	0.151326	388	1387		42	-50	0.143643	1045	2741		32	40	0.570169	1682	2963		32	10	0.522074	2708	4356		29	-40	0.377295	1562	2984		28
	50	-30	0.110563	112	977		52	-80	0.211802	1651	3509		66	20	0.190616	390	1395		47	-70	0.156006	400	1399		42	-50	0.170859	1243	2939		32	40	0.110847	327	1608		32	10	0.133218	691	2339		29	-40	0	0	1422		29
	50	-30	0.142152	144	1009		52	-80	0.0381013	297	2155		66	20	0.532258	1089	2094		47	-70	0.222309	570	1569		43	-40	0.102818	748	2444		33	50	0.750847	2215	3496		32	10	0.242529	1258	2906		30	-30	0.646135	2675	4097		29
	51	-20	0.0256663	26	891		52	-80	0.132906	1036	2894		66	20	0.558651	1143	2148		47	-70	0.478159	1226	2225		43	-40	0.212096	1543	3239		33	50	0.454237	1340	2621		33	20	0.88182	4574	6222		30	-30	0.255072	1056	2478		29
	51	-20	0.234946	238	1103		52	-80	0.174343	1359	3217		66	20	0.162268	332	1337		48	-60	0.484789	1243	2242		43	-40	0.259381	1887	3583		33	50	0.131864	389	1670		33	20	0.473491	2456	4104		30	-30	0.343478	1422	2844		29
	51	-20	0.100691	102	967		52	-80	0.172547	1345	3203		66	20	0.620235	1269	2274		48	-60	0.111544	286	1285		43	-40	0.340206	2475	4171		33	50	0.105424	311	1592		33	20	0.119915	622	2270		30	-30	0.403382	1670	3092		29
	51	-20	0.136229	138	1003		52	-80	0.156511	1220	3078		66	20	0.0938416	192	1197		48	-60	0.376365	965	1964		43	-40	0.0542955	395	2091		34	60	0.728475	2149	3430		33	20	0.327742	1700	3348		30	-30	0.0193237	80	1502		30
	52	-10	0.0454097	46	911		52	-80	0.155356	1211	3069		66	20	0.119257	244	1249		48	-60	0.119735	307	1306		43	-40	0.216632	1576	3272		34	60	0.47322	1396	2677		34	30	0.891074	4622	6270		31	-20	0.801208	3317	4739		30
	52	-10	0.707799	717	1582		52	-80	0.128544	1002	2860		66	20	0.44477	910	1915		48	-60	0.159516	409	1408		43	-40	0.102268	744	2440		34	60	0.464746	1371	2652		34	30	0.451513	2342	3990		31	-20	0.34058	1410	2832		30
	52	-10	0.0967423	98	963		52	-80	0.0169339	132	1990		67	30	0.731672	1497	2502		48	-60	0.418487	1073	2072		44	-30	0.278213	2024	3720		34	60	0.0694915	205	1486		34	30	0.369385	1916	3564		31	-20	0.377778	1564	2986		30
	52	-10	0.0612043	62	927		52	-80	0.161001	1255	3113		67	30	0.683284	1398	2403		48	-60	0.336583	863	1862		44	-30	0.289622	2107	3803		35	70	0.733898	2165	3446		34	30	0.357239	1853	3501		31	-20	0.436957	1809	3231		31
	52	-10	0.0681145	69	934		53	-70	0.163951	1278	3136		67	30	0.152981	313	1318		49	-50	0.169267	434	1433		44	-30	0.444536	3234	4930		35	70	0.418983	1236	2517		35	40	0.869867	4512	6160		31	-20	0.206039	853	2275		31
	52	-10	0.131293	133	998		53	-70	0.160231	1249	3107		67	30	0.512708	1049	2054		49	-50	0.382605	981	1980		44	-30	0.357113	2598	4294		35	70	0.498305	1470	2751		35	40	0.47889	2484	4132		32	-10	0.855797	3543	4965		31
	53	0	0.0799605	81	946		53	-70	0.234894	1831	3689		67	30	0.55523	1136	2141		49	-50	0.0939938	241	1240		44	-30	0.272302	1981	3677		36	80	0.842373	2485	3766		35	40	0.399075	2070	3718		32	-10	0.277295	1148	2570		31
	53	0	0.482725	489	1354		53	-70	0.220013	1715	3573		67	30	0.489736	1002	2007		49	-50	0.122075	313	1312		44	-30	0.203711	1482	3178		36	80	0.475593	1403	2684		35	40	0.189319	982	2630		32	-10	0.342029	1416	2838		31
	53	0	0.05923	60	925		53	-70	0.0528544	412	2270		68	40	0.519062	1062	2067		49	-50	0.176287	452	1451		45	-20	0.360412	2622	4318		36	80	0.445763	1315	2596		36	50	0.824561	4277	5925		32	-10	0.494444	2047	3469		32
	53	0	0.148075	150	1015		53	-70	0.161386	1258	3116		68	40	0.171065	350	1355		49	-50	0.411466	1055	2054		45	-20	0.27189	1978	3674		36	80	0.154915	457	1738		36	50	0.497783	2582	4230		32	-10	0.21256	880	2302		32
	53	0	0.137216	139	1004		53	-70	0.139064	1084	2942		68	40	0.504399	1032	2037		49	-50	0.114275	293	1292		45	-20	0.439175	3195	4891		37	90	0.881017	2599	3880		36	50	0.0992867	515	2163		33	0	0.854106	3536	4958		32
	54	10	0.740375	750	1615		53	-70	0.0732521	571	2429		68	40	0.430108	880	1885		49	-50	0.428627	1099	2098		45	-20	0.307766	2239	3935		37	90	0.451525	1332	2613		36	50	0.524966	2723	4371		33	0	0.342754	1419	2841		32
	54	10	0.0444225	45	910		53	-70	0.154715	1206	3064		68	40	0.459433	940	1945		50	-40	0.135335	347	1346		45	-20	0.313127	2278	3974		37	90	0.545085	1608	2889		36	50	0.389821	2022	3670		33	0	0.264976	1097	2519		32
	54	10	0.102665	104	969		53	-70	0.165491	1290	3148		68	40	0.589443	1206	2211		50	-40	0.415757	1066	2065		45	-20	0.104055	757	2453		38	100	0.801695	2365	3646		37	60	0.755543	3919	5567		33	0	0.439614	1820	3242		32
	55	20	0.583416	591	1456		53	-70	0.233868	1823	3681		69	50	0.0381232	78	1083		50	-40	0.0928237	238	1237		46	-10	0.29732	2163	3859		38	100	0.442034	1304	2585		37	60	0.381338	1978	3626		33	0	0.201449	834	2256		32
	55	20	0.0908193	92	957		54	-60	0.178576	1392	3250		69	50	0.594819	1217	2222		50	-40	0.166537	427	1426		46	-10	0.437251	3181	4877		38	100	0.512542	1512	2793		37	60	0.13823	717	2365		34	10	0.924396	3827	5249		33
	55	20	0.142152	144	1009		54	-60	0.218217	1701	3559		69	50	0.557185	1140	2145		50	-40	0.448908	1151	2150		46	-10	0.316151	2300	3996		38	100	0.351525	1037	2318		37	60	0.425872	2209	3857		34	10	0.321498	1331	2753		33
	56	30	0.488648	495	1360		54	-60	0.248236	1935	3793		69	50	0.0938416	192	1197		50	-40	0.0861934	221	1220		46	-10	0.340893	2480	4176		39	110	0.928475	2739	4020		37	60	0.34278	1778	3426		34	10	0.323671	1340	2762		33
	56	30	0.265548	269	1134		54	-60	0.251572	1961	3819		69	50	0.585044	1197	2202		50	-40	0.411856	1056	2055		46	-10	0.0716151	521	2217		39	110	0.354915	1047	2328		38	70	0.679005	3522	5170		34	10	0.51087	2115	3537		33
	56	30	0.0799605	81	946		54	-60	0.182296	1421	3279		69	50	0.241447	494	1499		51	-30	0.0588924	151	1150		47	0	0.354364	2578	4274		39	110	0.248475	733	2014		38	70	0.469057	2433	4081		34	10	0.244686	1013	2435		33
	57	40	0.499506	506	1371		54	-60	0.183194	1428	3286		69	50	0.528837	1082	2087		51	-30	0.109984	282	1281		47	0	0.388729	2828	4524		40	120	0.895254	2641	3922		38	70	0.374976	1945	3593		35	20	1	4140	5562		33
	57	40	0.476802	483	1348		54	-60	0.134702	1050	2908		70	60	0.629032	1287	2292		51	-30	0.0947738	243	1242		47	0	0.322337	2345	4041		40	120	0.673559	1987	3268		38	70	0.318681	1653	3301		35	20	0.452174	1872	3294		34
	57	40	0.143139	145	1010		54	-60	0.179217	1397	3255		70	60	0.222385	455	1460		51	-30	0.115055	295	1294		47	0	0.367973	2677	4373		40	120	0.33661	993	2274		38	70	0.160787	834	2482		35	20	0.352899	1461	2883		34
	58	50	0.809477	820	1685		54	-60	0.199359	1554	3412		70	60	0.486315	995	2000		51	-30	0.127145	326	1325		47	0	0.209759	1526	3222		40	120	0.165085	487	1768		38	70	0.358396	1859	3507		35	20	0.478744	1982	3404		34
	58	50	0.497532	504	1369		54	-60	0.263246	2052	3910		70	60	0.769306	1574	2579		51	-30	0.474649	1217	2216		48	10	0.290447	2113	3809		40	120	0.421695	1244	2525		39	80	0.702718	3645	5293		35	20	0.280918	1163	2585		34
	58	50	0.87463	886	1751		55	-50	0.275176	2145	4003		70	60	0.236559	484	1489		51	-30	0.0670827	172	1171		48	10	0.468866	3411	5107		41	130	0.942373	2780	4061		39	80	0.377289	1957	3605		36	30	0.774396	3206	4628		34
	59	60	0.680158	689	1554		55	-50	0.380757	2968	4826		70	60	0.117791	241	1246		51	-30	0.517551	1327	2326		48	10	0.352852	2567	4263		41	130	0.274915	811	2092		39	80	0.490842	2546	4194		36	30	0.390821	1618	3040		34
	59	60	0.222113	225	1090		55	-50	0.3034	2365	4223		70	60	0.559629	1145	2150		51	-30	0.442278	1134	2133		48	10	0.355189	2584	4280		41	130	0.0237288	70	1351		39	80	0.364565	1891	3539		36	30	0.304589	1261	2683		34
	59	60	0.569595	577	1442		55	-50	0.268505	2093	3951		71	70	0.602639	1233	2238		52	-20	0.107254	275	1274		48	10	0.197251	1435	3131		41	130	0.174576	515	1796		39	80	0.100636	522	2170		36	30	0.440097	1822	3244		34
	60	70	0.619941	628	1493		55	-50	0.256831	2002	3860		71	70	0.0508309	104	1109		52	-20	0.142356	365	1364		48	10	0.212784	1548	3244		41	130	0.408814	1206	2487		39	80	0.315211	1635	3283		36	30	0.279227	1156	2578		34
	60	70	0.272458	276	1141		55	-50	0.178448	1391	3249		71	70	0.751711	1538	2543		52	-20	0.387285	993	1992		49	20	0.405773	2952	4648		42	140	0.836271	2467	3748		40	90	0.685367	3555	5203		36	30	0.0357488	148	1570		34
	60	70	0.538006	545	1410		55	-50	0.0864657	674	2532		71	70	0.479961	982	1987		52	-20	0.0518721	133	1132		49	20	0.384055	2794	4490		42	140	0.377288	1113	2394		40	90	0.448043	2324	3972		37	40	0.844203	3495	4917		35
	61	80	0.615992	624	1489		55	-50	0.19474	1518	3376		71	70	0.0239492	49	1054		52	-20	0.382215	980	1979		49	20	0.315601	2296	3992		42	140	0.399322	1178	2459		40	90	0.398882	2069	3717		37	40	0.518116	2145	3567		35
	61	80	0.579467	587	1452		55	-50	0.202822	1581	3439		71	70	0.521505	1067	2072		52	-20	0.417317	1070	2069		49	20	0.347216	2526	4222		43	150	0.799322	2358	3639		40	90	0.105456	547	2195		37	40	0.421256	1744	3166		35
	61	80	0.582428	590	1455		55	-50	0.300449	2342	4200		72	80	0.619746	1268	2273		53	-10	0.198908	510	1509		49	20	0.164261	1195	2891		43	150	0.370847	1094	2375		40	90	0.380374	1973	3621		37	40	0.471498	1952	3374		35
	62	90	0.683119	692	1557		56	-40	0.366132	2854	4712		72	80	0.788856	1614	2619		53	-10	0.343994	882	1881		50	30	0.362887	2640	4336		43	150	0.417288	1231	2512		40	90	0.37941	1968	3616		37	40	0.134541	557	1979		35
	62	90	0.300099	304	1169		56	-40	0.378576	2951	4809		72	80	0.461388	944	1949		53	-10	0.433697	1112	2111		50	30	0.346667	2522	4218		44	160	0.803051	2369	3650		41	100	0.605552	3141	4789		38	50	0.844203	3495	4917		35
	62	90	0.575518	583	1448		56	-40	0.317896	2478	4336		72	80	0.0571848	117	1122		53	-10	0.0538222	138	1137		50	30	0.403711	2937	4633		44	160	0.272881	805	2086		41	100	0.511857	2655	4303		38	50	0.0357488	148	1570		35
	63	100	0.870681	882	1747		56	-40	0.269147	2098	3956		72	80	0.0923754	189	1194		53	-10	0.380655	976	1975		50	30	0.372371	2709	4405		44	160	0.398983	1177	2458		41	100	0.0800077	415	2063		38	50	0.366184	1516	2938		35
	63	100	0.352419	357	1222		56	-40	0.288262	2247	4105		72	80	0.463343	948	1953		54	0	0.168487	432	1431		50	30	0.114227	831	2527		45	170	1	2950	4231		41	100	0.102179	530	2178		38	50	0.171739	711	2133		36
	63	100	0.668312	677	1542		56	-40	0.218987	1707	3565		73	90	0.868035	1776	2781		54	0	0.342434	878	1877		51	40	0.265979	1935	3631		45	170	0.376271	1110	2391		41	100	0.336804	1747	3395		38	50	0.499034	2066	3488		36
	64	110	0.742349	752	1617		56	-40	0.228095	1778	3636		73	90	0.239492	490	1495		54	0	0.391576	1004	2003		51	40	0.2	1455	3151		45	170	0.442034	1304	2585		41	100	0.433006	2246	3894		38	50	0.281884	1167	2589		36
	64	110	0.555775	563	1428		56	-40	0.123284	961	2819		73	90	0.911535	1865	2870		54	0	0.0269111	69	1068		51	40	0.246186	1791	3487		45	170	0.300678	887	2168		41	100	0.3075	1595	3243		39	60	0.866908	3589	5011		36
	64	110	0.60612	614	1479		56	-40	0.323541	2522	4380		73	90	0.0664712	136	1141		54	0	0.0932137	239	1238		51	40	0.389416	2833	4529		45	170	0.158305	467	1748		41	100	0.345865	1794	3442		39	60	0.49686	2057	3479		36
	65	120	0.700888	710	1575		56	-40	0.0165491	129	1987		73	90	0.0772239	158	1163		54	0	0.0401716	103	1102		51	40	0.371409	2702	4398		46	180	0.875593	2583	3864		42	110	0.617891	3205	4853		39	60	0.347101	1437	2859		36
	65	120	0.518263	525	1390		57	-30	0.284926	2221	4079		73	90	0.538123	1101	2106		55	10	0.0783931	201	1200		51	40	0.138419	1007	2703		46	180	0.370847	1094	2375		42	110	0.544245	2823	4471		39	60	0.483816	2003	3425		37
	65	120	0.628825	637	1502		57	-30	0.295959	2307	4165		74	100	0.776637	1589	2594		55	10	0.161856	415	1414		52	50	0.337182	2453	4149		46	180	0.460339	1358	2639		42	110	0.318489	1652	3300		39	60	0.359179	1487	2909		37
	66	130	0.713722	723	1588		57	-30	0.254522	1984	3842		74	100	0.733138	1500	2505		55	10	0.299532	768	1767		52	50	0.197938	1440	3136								42	110	0.382687	1985	3633		39	60	0.102174	423	1845		37
	66	130	0.504442	511	1376		57	-30	0.320334	2497	4355		74	100	0.149071	305	1310		55	10	0.360374	924	1923		52	50	0.405498	2950	4646								42	110	0.236939	1229	2877		40	70	0.74058	3066	4488		37
	66	130	0.720632	730	1595		57	-30	0.237332	1850	3708		74	100	0.148094	303	1308		55	10	0.0397816	102	1101		52	50	0.35299	2568	4264								42	110	0.0589936	306	1954		40	70	0.365459	1513	2935		37
	67	140	0.05923	60	925		57	-30	0.231944	1808	3666		74	100	0.505865	1035	2040		56	20	0.106864	274	1273		52	50	0.126735	922	2618								42	110	0.247928	1286	2934		40	70	0.351691	1456	2878		37
	67	140	0.730503	740	1605		57	-30	0.333291	2598	4456		75	110	0.673998	1379	2384		56	20	0.352574	904	1903		52	50	0.375808	2734	4430								43	120	0.593021	3076	4724		40	70	0.431159	1785	3207		37
	67	140	0.684107	693	1558		57	-30	0.0292495	228	2086		75	110	0.711144	1455	2460		56	20	0.24454	627	1626		52	50	0.190653	1387	3083								43	120	0.656834	3407	5055		40	70	0.131401	544	1966		37
	67	140	0.094768	96	961		58	-20	0.38499	3001	4859		75	110	0.173021	354	1359		57	30	0.0347114	89	1088		53	60	0.304192	2213	3909								43	120	0.264507	1372	3020		40	70	0.081401	337	1759		38
	67	140	0.938796	951	1816		58	-20	0.301604	2351	4209		75	110	0.175953	360	1365		57	30	0.236349	606	1605		53	60	0.198488	1444	3140								43	120	0.192982	1001	2649		41	80	0.806039	3337	4759		38
	68	150	0.0997038	101	966		58	-20	0.260038	2027	3885		75	110	0.13392	274	1279		57	30	0.353744	907	1906		53	60	0.501581	3649	5345								43	120	0.288413	1496	3144		41	80	0.361111	1495	2917		38
	68	150	0.69003	699	1564		58	-20	0.351507	2740	4598		75	110	0.458456	938	1943		58	40	0.206318	529	1528		53	60	0.0555326	404	2100								43	120	0.282437	1465	3113		41	80	0.404348	1674	3096		38
	68	150	0.748272	758	1623		58	-20	0.299936	2338	4196		76	120	0.676442	1384	2389		58	40	0.401326	1029	2028		53	60	0.2411	1754	3450								43	120	0.0792366	411	2059		41	80	0.201932	836	2258		38
	68	150	0.795656	806	1671		58	-20	0.276844	2158	4016		76	120	0.780547	1597	2602		59	50	0.356084	913	1912		53	60	0.394639	2871	4567								44	130	0.574513	2980	4628		41	80	0.424396	1757	3179		39
	68	150	0.142152	144	1009		58	-20	0.303271	2364	4222		76	120	0.0894428	183	1188		59	50	0.473089	1213	2212		53	60	0.233265	1697	3393								44	130	0.28128	1459	3107		41	80	0.31401	1300	2722		39
	68	150	0.86772	879	1744		59	-10	0.00615779	48	1906		76	120	0.478006	978	1983		59	50	0.0074103	19	1018		54	70	0.272027	1979	3675								44	130	0.187584	973	2621		41	80	0.0398551	165	1587		39
	69	160	0.80849	819	1684		59	-10	0.40603	3165	5023		77	130	0.683773	1399	2404		59	50	0.198908	510	1509		54	70	0.190241	1384	3080								44	130	0.380952	1976	3624		42	90	0.731884	3030	4452		39
	69	160	0.818361	829	1694		59	-10	0.155484	1212	3070		77	130	0.829423	1697	2702		60	60	0.519111	1331	2330		54	70	0.0860481	626	2322								44	130	0.273376	1418	3066		42	90	0.345652	1431	2853		39
	69	160	0.769003	779	1644		59	-10	0.284798	2220	4078		77	130	0.125122	256	1261		60	60	0.0288612	74	1073		54	70	0.448935	3266	4962								44	130	0.0913823	474	2122		42	90	0.387681	1605	3027		39
	69	160	0.730503	740	1605		59	-10	0.20526	1600	3458		77	130	0.518084	1060	2065		60	60	0.205538	527	1526		54	70	0.0908591	661	2357								45	140	0.513399	2663	4311		42	90	0.49686	2057	3479		40
	70	170	1	1013	1878		59	-10	0.388069	3025	4883		78	140	1	2046	3051		61	70	0.578003	1482	2481		54	70	0.271065	1972	3668								45	140	0.258724	1342	2990		42	90	0.123188	510	1932		40
	70	170	0.883514	895	1760		59	-10	0.27415	2137	3995		78	140	0.642717	1315	2320		61	70	0	0	999		54	70	0.459794	3345	5041								45	140	0.239252	1241	2889		43	100	0.617391	2556	3978		40
	70	170	0.885489	897	1762		59	-10	0.334573	2608	4466		78	140	0.132454	271	1276		61	70	0.218409	560	1559		55	80	0.337869	2458	4154								45	140	0.242722	1259	2907		43	100	0.398068	1648	3070		40
	70	170	0.636723	645	1510		59	-10	0.3161	2464	4322		78	140	0.50391	1031	2036		62	80	0.268331	688	1687		55	80	0.0875601	637	2333								46	150	0.601504	3120	4768		43	100	0.173913	720	2142		40
	71	180	0.0384995	39	904		60	0	0.410776	3202	5060		79	150	0.949169	1942	2947		62	80	0.429407	1101	2100		55	80	0.390241	2839	4535								46	150	0.233661	1212	2860		43	100	0.433816	1796	3218		40
	71	180	0.0375123	38	903		60	0	0.266709	2079	3937		79	150	0.887586	1816	2821		62	80	0.0230109	59	1058		55	80	0.273814	1992	3688								46	150	0.294775	1529	3177		43	100	0.349517	1447	2869		40
	71	180	0.74926	759	1624		60	0	0.308018	2401	4259		79	150	0.565982	1158	2163		63	90	0.207488	532	1531		55	80	0.218832	1592	3288								46	150	0.273954	1421	3069		43	100	0.0816425	338	1760		40
	71	180	0.791708	802	1667		60	0	0.323926	2525	4383		80	160	0.907625	1857	2862		63	90	0.430577	1104	2103		55	80	0.616495	4485	6181								47	160	0.496433	2575	4223		43	100	0.333333	1380	2802		41
	71	180	0.540967	548	1413		60	0	0.412059	3212	5070		80	160	0.717498	1468	2473		64	100	0.206708	530	1529		56	90	0.266392	1938	3634								47	160	0.350877	1820	3468		44	110	0.294686	1220	2642		41
							60	0	0.348813	2719	4577		80	160	0.500978	1025	2030		64	100	0.486349	1247	2246		56	90	0.228729	1664	3360								47	160	0.0965876	501	2149		44	110	0.493478	2043	3465		41
							60	0	0.0963438	751	2609		81	170	0.707722	1448	2453		65	110	0.264821	679	1678		56	90	0.456495	3321	5017								47	160	0.336611	1746	3394		44	110	0.326329	1351	2773		41
							61	10	0.184606	1439	3297		81	170	0.659824	1350	2355		65	110	0.442668	1135	2134		56	90	0.260069	1892	3588								47	160	0.0882977	458	2106		44	110	0.145652	603	2025		41
							61	10	0.423733	3303	5161		81	170	0.56305	1152	2157		66	120	0.274961	705	1704		56	90	0.259794	1890	3586								47	160	0.255639	1326	2974		44	110	0.285024	1180	2602		41
							61	10	0.0631174	492	2350		82	180	0.605083	1238	2243		66	120	0.00780031	20	1019		56	90	0.55189	4015	5711								48	170	0.518219	2688	4336		45	120	0.101932	422	1844		41
							61	10	0.369083	2877	4735		82	180	0.607527	1243	2248		66	120	0.544462	1396	2395		57	100	0.332096	2416	4112								48	170	0.346636	1798	3446		45	120	0.490821	2032	3454		42
							61	10	0.0957024	746	2604		82	180	0.485337	993	1998		67	130	0.265211	680	1679		57	100	0.184605	1343	3039								48	170	0.102179	530	2178		45	120	0.401208	1661	3083		42
							61	10	0.321232	2504	4362								67	130	0.0546022	140	1139		57	100	0.502131	3653	5349								48	170	0.254868	1322	2970		45	120	0.455072	1884	3306		42
							61	10	0.337267	2629	4487								67	130	0.4922	1262	2261		57	100	0.0487973	355	2051								49	180	0.487565	2529	4177		45	120	0.388889	1610	3032		42
							61	10	0.286209	2231	4089								68	140	0.216459	555	1554		57	100	0.220069	1601	3297								49	180	0.361288	1874	3522		45	120	0.0830918	344	1766		42
							61	10	0.0650417	507	2365								68	140	0.202418	519	1518		57	100	0.614021	4467	6163								49	180	0.25429	1319	2967		46	130	0.464976	1925	3347		42
							62	20	0.459782	3584	5442								68	140	0.673947	1728	2727		58	110	0.243574	1772	3468														46	130	0.449758	1862	3284		43
							62	20	0.0837716	653	2511								69	150	0.324493	832	1831		58	110	0.201237	1464	3160														46	130	0.260145	1077	2499		43
							62	20	0.43823	3416	5274								69	150	0.00117005	3	1002		58	110	0.580069	4220	5916														46	130	0.651208	2696	4118		43
							62	20	0.34009	2651	4509								69	150	0.304212	780	1779		58	110	0.240137	1747	3443														46	130	0.587681	2433	3855		43
							62	20	0.386273	3011	4869								69	150	1	2564	3563		58	110	0.482749	3512	5208														46	130	0.494928	2049	3471		43
							62	20	0.338807	2641	4499								70	160	0.344384	883	1882		59	120	0.171546	1248	2944														46	130	0.176329	730	2152		44
							63	30	0.300192	2340	4198								70	160	0.0850234	218	1217		59	120	0.725773	5280	6976														47	140	0.265942	1101	2523		44
							63	30	0.210391	1640	3498								70	160	0.24181	620	1619		59	120	0.242474	1764	3460														47	140	0.402415	1666	3088		44
							63	30	0.337524	2631	4489								70	160	0.870125	2231	3230		59	120	0.303093	2205	3901														47	140	0.49686	2057	3479		44
							63	30	0.39025	3042	4900								71	170	0.443058	1136	2135		59	120	0.56055	4078	5774														47	140	0.105797	438	1860		45
							63	30	0.313406	2443	4301								71	170	0.358034	918	1917		60	130	0	0	1696														47	140	0.346618	1435	2857		45
							64	40	0.364336	2840	4698								71	170	0.232059	595	1594		60	130	0.234502	1706	3402														48	150	0.353382	1463	2885		45
							64	40	0.0999359	779	2637								71	170	0.814743	2089	3088		60	130	0.739244	5378	7074														48	150	0.735024	3043	4465		45
							64	40	0.298781	2329	4187								72	180	0.391186	1003	2002		60	130	0.306942	2233	3929														48	150	0.260386	1078	2500		45
							64	40	0.335985	2619	4477								72	180	0.326053	836	1835		60	130	0.327423	2382	4078														48	150	0.0785024	325	1747		46
							64	40	0.496216	3868	5726								72	180	0.283541	727	1726		60	130	0.488247	3552	5248														48	150	0.352174	1458	2880		46
							64	40	0.210135	1638	3496								72	180	0.905616	2322	3321		61	140	0.145017	1055	2751														49	160	0.419324	1736	3158		46
							65	50	0.454522	3543	5401														61	140	0.131134	954	2650														49	160	0.373671	1547	2969		46
							65	50	0.100834	786	2644														61	140	0.841649	6123	7819														49	160	0.809903	3353	4775		46
							65	50	0.522001	4069	5927														61	140	0.190515	1386	3082														49	160	0.270048	1118	2540		46
							65	50	0.383323	2988	4846														61	140	0.345842	2516	4212														49	160	0.0693237	287	1709		47
							65	50	0.302117	2355	4213														61	140	0.474502	3452	5148														49	160	0.38913	1611	3033		47
							65	50	0.0804362	627	2485														62	150	0.243436	1771	3467														50	170	0.4843	2005	3427		47
							66	60	0.194612	1517	3375														62	150	0.787629	5730	7426														50	170	0.510145	2112	3534		47
							66	60	0.40603	3165	5023														62	150	0.172921	1258	2954														50	170	0.860386	3562	4984		47
							66	60	0.208339	1624	3482														62	150	0.433952	3157	4853														50	170	0.374396	1550	2972
							66	60	0.529955	4131	5989														62	150	0.352027	2561	4257														50	170	0.25942	1074	2496
							66	60	0.417062	3251	5109														63	160	1	7275	8971														50	170	0.387923	1606	3028
							66	60	0.311995	2432	4290														63	160	0.348454	2535	4231														51	180	0.348309	1442	2864
							66	60	0.199615	1556	3414														63	160	0.151203	1100	2796														51	180	0.490821	2032	3454
							67	70	0.0534958	417	2275														63	160	0.372921	2713	4409														51	180	0.834058	3453	4875
							67	70	0.53034	4134	5992														63	160	0.302268	2199	3895														51	180	0.40628	1682	3104
							67	70	0.442207	3447	5305														64	170	0.270103	1965	3661
							67	70	0.337781	2633	4491														64	170	0.111203	809	2505
							68	80	0.0704298	549	2407														64	170	0.947216	6891	8587
							68	80	0.704939	5495	7353														64	170	0.196701	1431	3127
							68	80	0.39923	3112	4970														64	170	0.435464	3168	4864
							68	80	0.342271	2668	4526														64	170	0.0383505	279	1975
							69	90	0.0964721	752	2610														64	170	0.265017	1928	3624
							69	90	0.729699	5688	7546														65	180	0.276701	2013	3709
							69	90	0.463631	3614	5472														65	180	0.89567	6516	8212
							69	90	0.406414	3168	5026														65	180	0.248247	1806	3502
							70	100	0.0520847	406	2264														65	180	0.373746	2719	4415
							70	100	0.83823	6534	8392														65	180	0.323849	2356	4052
							70	100	0.387684	3022	4880
							70	100	0.3805	2966	4824
							70	100	0.439513	3426	5284
							71	110	0.766902	5978	7836
							71	110	0.364849	2844	4702
							71	110	0.394484	3075	4933
							72	120	0.788326	6145	8003
							72	120	0.362027	2822	4680
							72	120	0.457986	3570	5428
							73	130	0.784734	6117	7975
							73	130	0.476074	3711	5569
							73	130	0.418345	3261	5119
							74	140	0.669788	5221	7079
							74	140	0.557665	4347	6205
							74	140	0.372033	2900	4758
							75	150	0.85619	6674	8532
							75	150	0.425401	3316	5174
							75	150	0.605516	4720	6578
							75	150	0.356767	2781	4639
							76	160	1	7795	9653
							76	160	0.328416	2560	4418
							76	160	0.53855	4198	6056
							76	160	0.109686	855	2713
							77	170	0.924824	7209	9067
							77	170	0.277614	2164	4022
							77	170	0.546119	4257	6115
							77	170	0.096857	755	2613
							78	180	0.755484	5889	7747
							78	180	0.191148	1490	3348
							78	180	0.52059	4058	5916
							78	180	0.296857	2314	4172
[truncated: 14 more columns]
